# Supplementary material for: Trem2 promotes foamy macrophage lipid uptake and survival in atherosclerosis
Source: Nat Cardiovasc Res. Author manuscript; Available in PMC 2024 Apr 19. (PMC11031198; doi:10.1038/s44161-023-00354-3)
Supplement: Supplementary Table 1 [file NIHMS1985537-supplement-Supplementary_Table_1.csv]

	sgrna	Gene	LFC	score	p.twosided	FDR
1	GAAAATGACTCAGACGAACA	Ldlr	8.5449	264.46	0	0
2	CCCAGTCTGTCACAAATGCA	Atad3a	7.8764	166.12	0	0
3	ATACTACAGAGTATGCACTC	Gm7429	7.7786	155.19	0	0
4	AGGCTATGATAGGCCGTAAG	Alg6	7.6858	145.48	0	0
5	TGTCTCGGTTGGTCAGTGAG	Vps45	7.6246	139.41	0	0
6	CGACTCCAGTGTAGGCATTG	Pop5	7.521	129.7	0	0
7	TATGTGCGTAGCCTCCAACA	Robo3	7.4381	122.41	0	0
8	GAGAAGTCAGAAGAGCTACG	Usp17lc	7.4093	119.98	0	0
9	AGGAAGTCAATCATGAGTGT	Noc4l	7.3349	113.91	0	0
10	AGAATCCAGAGCTAGTTGCC	Tmem199	7.2724	109.06	0	0
11	TTAAGTGGTGAGCAGCAAGA	Gm6660	7.2072	104.2	0	0
12	GTCTCACGGGAAACATTGAG	Hsp90b1	7.1904	102.99	0	0
13	GATAACAATTTACTGTACTG	Alg6	7.2623	96.567	0	0
14	TGTAACCTCTGGATTCAGCA	Trmt5	7.067	94.488	0	0
15	CGACCAGCTTCCCTAGACAG	Recql4	7.0485	93.274	0	0
16	GAAGTATAAAAAGATAGACG	Mef2d	7.0107	90.846	0	0
17	GTCCACCAACATGTAGGAGC	Rtl8a	6.9915	89.632	0	0
18	ACATGAATGACTACCAGAGG	Ugdh	6.9719	88.418	0	0
19	AAAACAAGGTCGTCGGCTGG	Sbds	6.9522	87.204	0	0
20	GAGCGTGCGGAAGTGCACAC	Fndc4	6.9522	87.204	0	0
21	TGGAACAGACACCATAAGGG	Cyp2b10	6.9522	87.204	0	0
22	AGGCGCTCGACGTTCCACGA	Neurl3	6.9117	84.775	0	0
23	CATAACACAACAGCTCACAT	Pola1	6.9117	84.775	0	0
24	CGAAGATGAGTGAATACAGC	Tmem33	6.8911	83.561	0	0
25	CAAAGCCTTGCGCTTACCCG	Zbtb8os	6.7607	76.277	0	0
26	GGTGAAGCCCACATTCTCAA	Rabif	6.7607	76.277	0	0
27	GGCAATTTGCTATATGCCAG	Iars2	6.7377	75.063	0	0
28	GTCGGATTTGATATTAACTG	Rtcb	6.7144	73.849	0	0
29	TGACACGATACGATATGAGT	Ap3m1	6.7144	73.849	0	0
30	TGGCCATCTCACCAAAGACA	Kif18b	6.7144	73.849	0	0
31	AGTGCTGGCAAACACTCTTG	Cldn34c4	6.6908	72.634	0	0
32	TCACTCCTGTGACTGAACGG	Shq1	6.6667	71.42	0	0
33	TTACCATCGTCAACGTCATG	Grk2	6.6173	68.992	0	0
34	CCAGTGCCAGGATACCGTGG	LOC108167983	6.5919	67.778	0	0
35	TAGGCCGAACACCTCTCCAG	Sema5b	6.5919	67.778	0	0
36	CATGGGCTCAGAGCACACAG	Car7	6.5661	66.564	0	0
37	AACTTACACAACAATGAAGC	Wnt5a	6.5398	65.35	0	0
38	TTCTCGAGAGATTTGCCCAG	Pmpcb	6.5398	65.35	0	0
39	GTGCTAGATGTCGACCTACA	Guk1	6.5131	64.136	0	0
40	ATACTCTCTGACTATCAACG	Dph6	6.4858	62.922	0	0
41	CCATGATGGAAGGAACAGGC	Gm4301	6.4297	60.494	0	0
42	ACGTTCCTCTGCATGTCGTG	Ing2	6.4008	59.28	0	0
43	ATCGTGAAGAACATTGACGA	Rpl27-ps1	6.4008	59.28	0	0
44	CTGTTGAAGTCCACTGCAGG	Ddx10	6.4008	59.28	0	0
45	GAGACCCAGAAACCATCCGT	Kin	6.4008	59.28	0	0
46	GAGCGACAGCACGCAAAGCA	Rprml	6.4008	59.28	0	0
47	GCGGCAACCAGAAGACACGG	Polrmt	6.4008	59.28	0	0
48	TAAGATCCCGCGTCCTCGAA	Tlx3	6.3713	58.065	0	0
49	TGACATAACAACAGGCACAT	Ugt2b34	6.3713	58.065	0	0
50	ATGAAATCGAACTCCGAATG	Opa1	6.3412	56.851	0	0
51	TTGGATGTCGAAGGTCCATG	Wdr76	6.4742	55.653	0	0
52	ATGCTGACCCTCCATCTGAG	Gm21663	6.3104	55.637	0	0
53	CCAAACAGGCAAAAAGCTAA	Wtap	6.3104	55.637	0	0
54	TCTGAACAAGAACATAGCAC	Uvrag	6.3104	55.637	0	0
55	GAAGTTGTCCAGAAAGCGCA	Ppcs	6.279	54.423	0	0
56	GCCCTGTCCCTGCGCTCCGT	Gm3667	6.279	54.423	0	0
57	GTCAGGCATAGACCTGACCA	Washc3	6.2469	53.209	0	0
58	AACGACAAGTACCTTCAAGG	Krr1	6.214	51.995	0	0
59	CCTACCGTGTGTCGAACTGT	2700062C07Rik	6.214	51.995	0	0
60	GGGGCTCCAAAGTCACCCAG	Nr5a1	6.214	51.995	0	0
61	TTTCAGGATTATGCACCTCG	ONE_INTERGENIC_SITE_574	6.214	51.995	0	0
62	CCTGCACCACGGTCCAGTCG	Hmgb4	6.1804	50.781	0	0
63	GAAGACTCATGTGTCTTACG	Cct3	6.146	49.567	0	0
64	GAGGAAGATTGTGGGTGCTG	Gm21190	6.146	49.567	0	0
65	CGGTACAACCATCCACGGAA	Adamts18	6.0797	48.681	0	0
66	CAGAGAAATATAAATGACCG	Mettl14	6.1107	48.353	0	0
67	TCACGAACAAAGAGCTCCAG	Gm14743	6.1107	48.353	0	0
68	CGATCTCCTCCTGACCAGTG	Dhx33	6.0745	47.139	0	0
69	GTTGTACTGCATGATCACGT	Urb1	6.0745	47.139	0	0
70	TGTGCTCTGGATCAAAAACG	Gm6346	6.0745	47.139	0	0
71	ACGAAGAATTGCGAAACCAT	Ganab	6.2172	46.469	0	0
72	CCTTACAAATGCAATGAATG	Gm12327	6.0375	45.925	0	0
73	GATTGTAGATAAAATAGACG	Calu	6.0375	45.925	0	0
74	TCAGAGCCTTCTGTAGACGT	Nab2	6.0375	45.925	0	0
75	TGGTCTCCCAGGAACGCATG	Emc1	6.0375	45.925	0	0
76	AGATCTCCGTATAGCCAAAG	Thoc6	5.9994	44.711	0	0
77	AGGGACAGAGAGACCTGGAC	Rps19	5.9994	44.711	0	0
78	ATTGGCAATAAACACACGCT	Pramel21	5.9994	44.711	0	0
79	CGATTTCATAGTTCCCAATG	Kat8	5.9994	44.711	0	0
80	GTTATCTTCTATCAGTTCCA	4930555G01Rik	5.9994	44.711	0	0
81	AAGGGAGTCATCAGGCACCT	AA792892	5.9603	43.496	0	0
82	CAGCTTCTTGGTCACAACCC	POTENTIALLY_ACTIVE_102	5.9603	43.496	0	0
83	CCTCACTCACTCACCTGTCA	Rpl34	5.9603	43.496	0	0
84	GAGCCAACTTGCCAGACGGG	Pak1ip1	5.9603	43.496	0	0
85	GAGTGCACTCACGGAGAAGG	Gm9602	5.9603	43.496	0	0
86	GATACTCGTCCCGAGCAACC	Atf1	5.9603	43.496	0	0
87	TTACGAAGGACGAGATCGGG	Cfap298	5.9603	43.496	0	0
88	CCAATCACAGACCTGCACTG	Wdr18	5.9201	42.282	0	0
89	CGGCAGAATTGGAAGAGAGG	Gm5847	5.9201	42.282	0	0
90	CGTGGCAGTGATGCTGAAGG	Commd6	5.9201	42.282	0	0
91	GGAGCCCTGAGCTAGAGGTG	Angptl7	5.9201	42.282	0	0
92	GGCAGATAAAAATAGCCAAG	Pgs1	5.9201	42.282	0	0
93	TGATAAGGCTCACCCAATAG	Cenpc1	5.9201	42.282	0	0
94	ATAGAGCGACATCAGCTGGA	Mup6	5.8788	41.068	0	0
95	CATCGGCAGGTGCAGCGAAG	Dnttip1	5.8788	41.068	0	0
96	CCCCACGTTGCCCCGGACGG	Polr2i	5.8788	41.068	0	0
97	CCGCTCCTAGACGAGCAAGC	Nrd1	5.8788	41.068	0	0
98	GATGACGAACTCCACGCGGT	Irf2bp2	5.8788	41.068	0	0
99	GCTGTAGGAACTGTGTCTTG	Polr1a	5.8788	41.068	0	0
100	GGAGCGAGCTTTCTCCGAAG	Rnf149	5.8788	41.068	0	0
101	GGCACACCTCAGAATACTGG	Racgap1	5.8788	41.068	0	0
102	GGTTCTCGACATGAGAAACG	E330014E10Rik	5.8788	41.068	0	0
103	CGCATGGGGAGACACTCTGG	Gm8539	5.8363	39.854	0	0
104	CGGCCATAACTTCACCGCAG	Slc8a1	5.8363	39.854	0	0
105	GTACATGCTAGAGACAGCAA	Olfr1000	5.8363	39.854	0	0
106	TCTACTTACCACTCGCTCAA	Wdr43	5.8363	39.854	0	0
107	TTGAAACTTACGGAGACTGG	Snrpc	5.9965	39.789	0	0
108	CTTTGACTACGACTACACGC	Nt5dc2	5.9664	38.954	0	0
109	AACCAAAGCGTATAGCAAGG	Cnot3	5.7924	38.64	0	0
110	AGAACGTTCTGTGTCAGTGT	Ncapd3	5.7924	38.64	0	0
111	AGATTACTACTTTGTGACCA	Guk1	5.7924	38.64	0	0
112	ATGGCGCAGCAGCACGAGGG	Nudc	5.7924	38.64	0	0
113	CACTGGGCCAAAATCACCAA	Cep120	5.7924	38.64	0	0
114	CATGATTGACTAGAAATGAG	Kdelr2	5.7924	38.64	0	0
115	CTGTGCTTTAACGCACTTGG	Itpa	5.7924	38.64	0	0
116	GAACACTGTCACAGTTCCGG	Gm19802	5.7924	38.64	0	0
117	GATATGATCTGTCCCGAATG	Gtf2b	5.7924	38.64	0	0
118	TCTGAGTACAGGTATCTGGA	Mob4	5.7924	38.64	0	0
119	GTGGTTGGTGTAAAATCCGA	Gdi2	5.6739	38.576	0	0
120	AAGGCAAGAGGATTACTGGG	Mbtps2	5.7472	37.426	2.53E-306	8.72E-304
121	ACACTGCTGTCCCAGACCAT	Noc2l	5.7472	37.426	2.53E-306	8.72E-304
122	ACTTGTTATCGATGGTCCAG	Aagab	5.7472	37.426	2.53E-306	8.72E-304
123	AGGGGTGATCTCGAGGAATG	Sympk	5.7472	37.426	2.53E-306	8.72E-304
124	CAACCTGGACTACTACACGG	Gpn2	5.7472	37.426	2.53E-306	8.72E-304
125	CCATGGCGTGAAACGAAGAG	Fezf1	5.7472	37.426	2.53E-306	8.72E-304
126	CTAGGGTGTCAGCTTGACAG	Elp6	5.7472	37.426	2.53E-306	8.72E-304
127	GATGGCCACATATCGATCGT	Olfr771	5.7472	37.426	2.53E-306	8.72E-304
128	GGTCCGCGGCTACGACGTGG	Mocs3	5.7472	37.426	2.53E-306	8.72E-304
129	AGAGTACAGCACGCCATGTG	Efl1	5.4511	36.962	5.99E-299	2.05E-296
130	ACTCTTCGTCCTGACGCATG	Spout1	5.7005	36.212	6.77E-287	2.17E-284
131	AGACAGCCTCAACCAGATGT	Abcb7	5.7005	36.212	6.77E-287	2.17E-284
132	AGCTCGGGAGAAACGGGAGA	Pomp	5.7005	36.212	6.77E-287	2.17E-284
133	CAAACGGCTGACTCTTGGGA	Brix1	5.7005	36.212	6.77E-287	2.17E-284
134	CTAGGACCCAGCACCGTGCG	Gm42323	5.7005	36.212	6.77E-287	2.17E-284
135	GATCCATGAGTACTACAGCA	Eif3f	5.7005	36.212	6.77E-287	2.17E-284
136	GCTCTCCGATGCCATTCCCG	Eif6	5.7005	36.212	6.77E-287	2.17E-284
137	GGAAGCTAAGGATTTCTGGA	Nmd3	5.7005	36.212	6.77E-287	2.17E-284
138	TGAGGCTTGATGATACAGGT	Ddx6	5.7005	36.212	6.77E-287	2.17E-284
139	AAGCGGAACCTCGACTCGAG	Safb	5.6523	34.998	4.16E-268	1.29E-265
140	CGGGCACAAAGGAACACCAG	Mis18a	5.6523	34.998	4.16E-268	1.29E-265
141	GAGGAAAACACCTGTCAATG	Gm1988	5.6523	34.998	4.16E-268	1.29E-265
142	GTGACGGAGACCCTTAAAGG	Tex10	5.6523	34.998	4.16E-268	1.29E-265
143	CGGGCGGACAGCGACCCGAG	Nphs2	5.6111	34.977	6.93E-268	2.14E-265
144	ACGAGTCGATAGATGTGACA	Rad54l2	5.6024	33.784	5.85E-250	1.71E-247
145	ATCATCCTTGGAGATGACTT	Pggt1b	5.6024	33.784	5.85E-250	1.71E-247
146	CAACGGCTAGACGGTTACCG	Abcf3	5.6024	33.784	5.85E-250	1.71E-247
147	CAGTAGAACTAACTCGGTGT	ONE_INTERGENIC_SITE_206	5.6024	33.784	5.85E-250	1.71E-247
148	CCCAAAACGAACACGACCAA	Cmpk1	5.6024	33.784	5.85E-250	1.71E-247
149	GTAGATACAACCATCACCAG	Mtrr	5.6024	33.784	5.85E-250	1.71E-247
150	GTGGTGCATAATGCCCAAGG	Eef1g	5.6024	33.784	5.85E-250	1.71E-247
151	TGGTCCACTTTCATGTCATG	Psmg4	5.6024	33.784	5.85E-250	1.71E-247
152	GCTCGCGTGTCGTCACCGTG	Dhrsx	5.3213	33.706	6.06E-249	1.76E-246
153	CTAAACCAGTGTCATCCAAG	Cnot9	5.5507	32.57	1.89E-232	5.25E-230
154	CTCACCTCACATAGTACACT	Nip7	5.5507	32.57	1.89E-232	5.25E-230
155	CTCCCAATGATTCTTATCGG	Emc3	5.5507	32.57	1.89E-232	5.25E-230
156	CTGCATGGGTGTATCTGATG	Wdr82	5.5507	32.57	1.89E-232	5.25E-230
157	GAATTACACTTTGATTCCAG	Lrrc19	5.5507	32.57	1.89E-232	5.25E-230
158	GCACAGCAGGGACACAGAGG	Gm10318	5.5507	32.57	1.89E-232	5.25E-230
159	TAGGGTTCTGATTGGGAGTG	Vmn1r111	5.5507	32.57	1.89E-232	5.25E-230
160	GGAGGCTTGGGCTGTGGCTA	Krtap6-5	5.7288	32.516	1.01E-231	2.78E-229
161	ACAAAAACACTATGTAAGGA	Gm3327	5.4971	31.356	1.40E-215	3.68E-213
162	AGACCAGGACGTGTTTGACG	Yae1d1	5.4971	31.356	1.40E-215	3.68E-213
163	CAATGAAGGAGAGACTGCTG	Olfr945	5.4971	31.356	1.40E-215	3.68E-213
164	CAGGAAGCAGCAGATTGCTG	Olfr481	5.4971	31.356	1.40E-215	3.68E-213
165	CCATCCACCCTGTCGCGCCG	Spata5l1	5.4971	31.356	1.40E-215	3.68E-213
166	GAAGAGAAAATAGTACATGG	Olfr983	5.4971	31.356	1.40E-215	3.68E-213
167	GTGAACTTGAACTTGAATGG	Wdr1	5.4971	31.356	1.40E-215	3.68E-213
168	TATCCGTACCCACAGAAACC	B020011L13Rik	5.4971	31.356	1.40E-215	3.68E-213
169	AAATGGTTCAATGTAAGGAA	Ybx1	5.4414	30.142	2.37E-199	5.99E-197
170	ACCCATGCATATATGCTCGG	Nol10	5.4414	30.142	2.37E-199	5.99E-197
171	ATGCAGACTAGATCGTGATG	Usp8	5.4414	30.142	2.37E-199	5.99E-197
172	CAGCAGCCTGAGTATTTGGT	Actr8	5.4414	30.142	2.37E-199	5.99E-197
173	GAGACACCAGTACAGAACCG	Gsc	5.4414	30.142	2.37E-199	5.99E-197
174	GATGAGAACCCATTACCTTG	Ckap5	5.4414	30.142	2.37E-199	5.99E-197
175	TCCTTCGCAGATATGCACGG	Gm3176	5.4414	30.142	2.37E-199	5.99E-197
176	TGAAGATGGGAGCATGAACA	Ilf3	5.607	29.833	2.30E-195	5.78E-193
177	ACTCCGGTTCCTCTTAATAG	Vmn1r101	5.3835	28.927	9.25E-184	2.16E-181
178	AGAGTGGACCCAGAGACACT	Tmem212	5.3835	28.927	9.25E-184	2.16E-181
179	AGGCATCGTAGACACGCCGC	Gm7390	5.3835	28.927	9.25E-184	2.16E-181
180	ATGTAGGAACCTGCTCCCAG	LOC115489311	5.3835	28.927	9.25E-184	2.16E-181
181	CCTGCTGTCAGTAGCACAGG	9530057J20Rik	5.3835	28.927	9.25E-184	2.16E-181
182	CGACAAGGAGGCGTGTCGCG	Cotl1	5.3835	28.927	9.25E-184	2.16E-181
183	GAAATGGCATCAAGAAACCA	Gm12447	5.3835	28.927	9.25E-184	2.16E-181
184	GAGAACATCCACAGGCAGAG	Rpp14	5.3835	28.927	9.25E-184	2.16E-181
185	GAGGGTGACTGTCAACCGAA	Abcc4	5.3835	28.927	9.25E-184	2.16E-181
186	GCCTCCACAGCAGTCCGGAA	Ctag2	5.3835	28.927	9.25E-184	2.16E-181
187	GGGACCTCGACAGAGAAAGG	Preb	5.3835	28.927	9.25E-184	2.16E-181
188	GGGTCGGCCACACACTACGT	Dhrsx	5.3835	28.927	9.25E-184	2.16E-181
189	TTTCCATAAAATCAAAGACA	Cdk7	5.3835	28.927	9.25E-184	2.16E-181
190	TCCTGACAAGGACAGTCTGG	Zfp113	5.0382	28.109	9.62E-174	2.24E-171
191	AAAGGAGACCGGGAGTCCAG	Gm10698	5.3231	27.713	8.26E-169	1.83E-166
192	ACTGAATTATGTGTACTACA	Brd4	5.3231	27.713	8.26E-169	1.83E-166
193	CTGGTGGTAGCAAGTGACTG	Ccdc22	5.3231	27.713	8.26E-169	1.83E-166
194	CTTGAAACAGATCGACCCAG	Commd3	5.3231	27.713	8.26E-169	1.83E-166
195	CTTGACCGTGAGAAGCCAAG	Zpr1	5.3231	27.713	8.26E-169	1.83E-166
196	CTTGTTGATACACTTGACTT	Gm6346	5.3231	27.713	8.26E-169	1.83E-166
197	GCTAGATAGCTTCTCCACAA	Gm9386	5.3231	27.713	8.26E-169	1.83E-166
198	GGACCACACAAAGATCTCAA	Pwp2	5.3231	27.713	8.26E-169	1.83E-166
199	TGATATAAGTTGCAAATGGG	Mbtps2	5.3231	27.713	8.26E-169	1.83E-166
200	ATATGCTTATGATCAATACA	C1galt1c1	4.6627	27.378	5.85E-165	1.29E-162
201	AAACACAGGAATCAGCACCT	Ints11	5.2602	26.499	1.69E-154	3.56E-152
202	AAAGAAGTCCTGAAAGACAT	Timm22	5.2602	26.499	1.69E-154	3.56E-152
203	ACCTAATGGACTGAGAGCCA	Ppcs	5.2602	26.499	1.69E-154	3.56E-152
204	AGGAAGCTCTCAAAACGGTG	Vps52	5.2602	26.499	1.69E-154	3.56E-152
205	AGGTGGCACATCAGTGAATG	H2al1a	5.2602	26.499	1.69E-154	3.56E-152
206	GAGATGCGCAGCAGTCTGTG	Dnajc7	5.2602	26.499	1.69E-154	3.56E-152
207	GGAAAACCAAGTCTGTACCC	Polr1b	5.2602	26.499	1.69E-154	3.56E-152
208	TCAGAGAACTTCTATAGGTG	Eif6	5.2602	26.499	1.69E-154	3.56E-152
209	TCTTCCTACAGCACAGCCAA	LOC100503923	5.2602	26.499	1.69E-154	3.56E-152
210	TGTGTGCAAGATGGATGGAG	Snrnp25	5.2602	26.499	1.69E-154	3.56E-152
211	GAGGAGTCACCCGGGAAGTG	Chchd2	5.1577	25.348	1.33E-141	2.78E-139
212	ACACAAACATCTGGTCTGTG	Polr2e	5.1943	25.285	7.97E-141	1.57E-138
213	ACGTCACAACATGTACGCTG	Inpp5k	5.1943	25.285	7.97E-141	1.57E-138
214	AGCCAAGGCGAAACCGAAAG	H1f8	5.1943	25.285	7.97E-141	1.57E-138
215	ATGGAACTGACATCCGTACA	Lin54	5.1943	25.285	7.97E-141	1.57E-138
216	CAACTCAAGATCCGACTGAG	Borcs6	5.1943	25.285	7.97E-141	1.57E-138
217	CAGACATGGTTGGATGTGGT	Cnot1	5.1943	25.285	7.97E-141	1.57E-138
218	CCGTATTCTCCACAACGGCG	Afap1l2	5.1943	25.285	7.97E-141	1.57E-138
219	CTCATTATAGCACTCCAGAG	BC080696	5.1943	25.285	7.97E-141	1.57E-138
220	CTGCTACAGAAAGCTGCTCG	Tuba1a	5.1943	25.285	7.97E-141	1.57E-138
221	TAGGTTGATGACTCGCAACA	Rangap1	5.1943	25.285	7.97E-141	1.57E-138
222	TATACTGGACGTGTAATCAG	Gsk3b	5.1943	25.285	7.97E-141	1.57E-138
223	TGCGTGAAGTATCTGGGCTG	Uxt	5.1943	25.285	7.97E-141	1.57E-138
224	TTCTGAAGAAATCTTATCCG	Ddx10	5.1943	25.285	7.97E-141	1.57E-138
225	GGAGCCATACATATACCCTG	BC031181	5.3258	24.759	4.00E-135	7.85E-133
226	GTACATGACGACATGTACAG	Elovl1	5.0419	24.62	1.06E-133	2.07E-131
227	AGATGCGGAACAAAAGCTTG	Ccdc174	5.1253	24.071	8.61E-128	1.62E-125
228	AGGGTCTCAGGACTCACCTG	Pkm	5.1253	24.071	8.61E-128	1.62E-125
229	ATCAACGTGCTTACCCCATG	Rpf1	5.1253	24.071	8.61E-128	1.62E-125
230	CAAGATTAAGACCCTCAAAG	Gbp8	5.1253	24.071	8.61E-128	1.62E-125
231	CTGCATGCCGAACACCGACA	Tyms	5.1253	24.071	8.61E-128	1.62E-125
232	GCTGATGAGGACGACCTGTG	Eif4a3	5.1253	24.071	8.61E-128	1.62E-125
233	GGAGGCTGTGAACAGGCACG	Cd3eap	5.1253	24.071	8.61E-128	1.62E-125
234	TTTGTGTAAAAGCTGAACTG	Emg1	5.1253	24.071	8.61E-128	1.62E-125
235	GAACCATAGGGTTTCACACC	Gm46935	5.2775	23.924	2.78E-126	5.22E-124
236	TAGTGAACTAATATCCACAG	Zfp964	4.4511	23.208	4.44E-119	8.31E-117
237	AAAAGCATGATACTCACACT	Fcf1	5.0528	22.857	2.13E-115	3.75E-113
238	AAAGTGATGGCGAACCGTGA	Luzp4	5.0528	22.857	2.13E-115	3.75E-113
239	ACGGATATCGAAGATCTCCC	Ciao2b	5.0528	22.857	2.13E-115	3.75E-113
240	AGATCCCCAGGATTATTAGG	Gm33887	5.0528	22.857	2.13E-115	3.75E-113
241	CATAGTCTCCCAGAGACACG	Gm16381	5.0528	22.857	2.13E-115	3.75E-113
242	CATATCAATAAAGGACAGGT	Olfr1290	5.0528	22.857	2.13E-115	3.75E-113
243	CTCCGCCCCTCTCTTACAGG	2700062C07Rik	5.0528	22.857	2.13E-115	3.75E-113
244	GACCGTAAAATTCGCATCTG	Ciao1	5.0528	22.857	2.13E-115	3.75E-113
245	GAGGTGTCTAAGGGTCACTT	Eif5b	5.0528	22.857	2.13E-115	3.75E-113
246	GCACCACCATAAACCACGCA	Ddx3x	5.0528	22.857	2.13E-115	3.75E-113
247	GGCTCCAGCTTCTGCTCCCG	Ccl27a	5.0528	22.857	2.13E-115	3.75E-113
248	GGTACAGCACTATGTACCCG	Gpr37l1	5.0528	22.857	2.13E-115	3.75E-113
249	TCATCCACTAGTACAATCTG	Pfas	5.0528	22.857	2.13E-115	3.75E-113
250	TTACACAGTTTGACCTGACG	Ears2	5.0528	22.857	2.13E-115	3.75E-113
251	TTGGGGGGAGGATACAACTG	Eif5	5.0528	22.857	2.13E-115	3.75E-113
252	GGAGCTGAACAACCTAGACA	Ctu2	3.8629	22.105	2.99E-108	5.23E-106
253	GTACAGGCGTAACAAGCACA	Ap2a2	4.3831	22.089	4.73E-108	8.26E-106
254	AACATCGTGAAGCCCAACGT	Tamm41	4.9765	21.643	1.21E-103	1.96E-101
255	AGAACGAACCTGCATTTCAG	Dhx37	4.9765	21.643	1.21E-103	1.96E-101
256	AGTTCGAAGCATTCAGCAAG	Cox7b	4.9765	21.643	1.21E-103	1.96E-101
257	ATTTAATCAGAACCAATGAG	Tpr	4.9765	21.643	1.21E-103	1.96E-101
258	CATCGTAGTCTAGACAAATG	Exosc8	4.9765	21.643	1.21E-103	1.96E-101
259	CCCACCCATACTCCAGAAGC	Pramel44	4.9765	21.643	1.21E-103	1.96E-101
260	CCTTGCCAACGAGCCGTCAG	Borcs8	4.9765	21.643	1.21E-103	1.96E-101
261	CTCCATGGCACTGAAAGATG	Xlr3a	4.9765	21.643	1.21E-103	1.96E-101
262	CTCCGACATCTACAAGATCC	Tpt1	4.9765	21.643	1.21E-103	1.96E-101
263	CTGGCTTCGGAGGGGCAACA	Arpc3	4.9765	21.643	1.21E-103	1.96E-101
264	GACTTACCGGTAAGCGACGG	Eif3d	4.9765	21.643	1.21E-103	1.96E-101
265	GCTGCAAACACAAGAATATG	Btbd35f6	4.9765	21.643	1.21E-103	1.96E-101
266	GGACCACGAACACACCGCCC	Golt1b	4.9765	21.643	1.21E-103	1.96E-101
267	GGCTTGAAGACCTAGCAATG	Eif3a	4.9765	21.643	1.21E-103	1.96E-101
268	GGGTAAAAATGAGCACCCGG	Srcap	4.9765	21.643	1.21E-103	1.96E-101
269	GTAGAAATGTCACACATGCC	Rad17	4.9765	21.643	1.21E-103	1.96E-101
270	GTCACCTTGAAAGACACGGT	Pwp1	4.9765	21.643	1.21E-103	1.96E-101
271	TACAGGTACTGGTTGACTGT	Soat1	4.9765	21.643	1.21E-103	1.96E-101
272	TGGCTTGATCAGTGGCAAAG	Taf9	4.9765	21.643	1.21E-103	1.96E-101
273	TGTGGAAGGTGGGGGCCTGG	Gm36327	4.9765	21.643	1.21E-103	1.96E-101
274	TTACTTTGGCAAAATCAGCG	Ap2m1	4.9765	21.643	1.21E-103	1.96E-101
275	GATGATGAGCTCTCACAGGT	Vipas39	4.7993	21.214	9.54E-100	1.53E-97
276	GATAGCAACAACATCACAGT	Sec63	4.3763	20.876	1.05E-96	1.68E-94
277	TGACATCTGCAACGATGTAC	Ywhaz	4.3174	20.797	5.41E-96	8.62E-94
278	AAGGCAGTGAGAATGACATG	Pggt1b	4.896	20.429	1.59E-92	2.42E-90
279	ACATAAGGATGGTCCGACTG	Pelp1	4.896	20.429	1.59E-92	2.42E-90
280	CACAGTCATCATGTAGAGGG	Olfr1280	4.896	20.429	1.59E-92	2.42E-90
281	CACATGTTGACAGATGACCT	Gm5773	4.896	20.429	1.59E-92	2.42E-90
282	CCAAGGTACCAACCCCAAAC	Vmn1r142	4.896	20.429	1.59E-92	2.42E-90
283	GCTACCGCTCACCTCCTCGG	POTENTIALLY_ACTIVE_204	4.896	20.429	1.59E-92	2.42E-90
284	GCTGCGTCAGCGTAGCAGGG	Polr1e	4.896	20.429	1.59E-92	2.42E-90
285	GGCTTTGATAAAGACAATGA	Efcab1	4.896	20.429	1.59E-92	2.42E-90
286	GTCTTCCCTGAAACAGAGCG	Zc3h11a	4.896	20.429	1.59E-92	2.42E-90
287	TAAAGAGGCAGCTTCGAGTG	Dkc1	4.896	20.429	1.59E-92	2.42E-90
288	TGATGGTGTTACGGACCTTG	9930104L06Rik	4.896	20.429	1.59E-92	2.42E-90
289	TGCCTGTCCAGAACGTCCGG	Ilf3	4.896	20.429	1.59E-92	2.42E-90
290	TGTCGGTGTGAGAATGAGTG	Ddx59	4.896	20.429	1.59E-92	2.42E-90
291	AGTGCTGTCCAAATCTTACA	Sec23b	4.3587	19.75	9.80E-87	1.49E-84
292	CAAAGCAAGGTCTTCCAATG	Cx3cl1	3.9497	19.7	2.37E-86	3.59E-84
293	CGACCAGAGCTGTTCATCCA	Urm1	4.153	19.554	4.42E-85	6.66E-83
294	CGCTAGCAGCCCACGCAGCG	Tcf24	4.6113	19.416	7.45E-84	1.12E-81
295	TCAGCATGCCAATGAAGATG	Rab10	3.8929	19.326	3.59E-83	5.38E-81
296	AAAAGAACATTACCTCAACA	Dcaf13	4.8106	19.215	4.77E-82	6.74E-80
297	AAGTTCTAGAAGCTCCCAGG	Yars	4.8106	19.215	4.77E-82	6.74E-80
298	ACTTCCCCCACCGAACTGAG	Eif3d	4.8106	19.215	4.77E-82	6.74E-80
299	AGAGCCAGCAGCCATAACCA	Cops5	4.8106	19.215	4.77E-82	6.74E-80
300	AGTAGCATGCTGGAGAGACA	Mup-ps12	4.8106	19.215	4.77E-82	6.74E-80
301	ATACTTGAGAGGATACAACT	Polr3h	4.8106	19.215	4.77E-82	6.74E-80
302	CCAGCAAACAGAGTTCACTG	Sec13	4.8106	19.215	4.77E-82	6.74E-80
303	CGAGGCCAGGCACTCTTGCG	Paqr9	4.8106	19.215	4.77E-82	6.74E-80
304	CTCCTATGATGGTTGACCTG	Rars	4.8106	19.215	4.77E-82	6.74E-80
305	GAAAGAGAGGACATACCGAA	Cnot10	4.8106	19.215	4.77E-82	6.74E-80
306	GAGATACTTCTGCGGCGAGG	Akirin2	4.8106	19.215	4.77E-82	6.74E-80
307	GGTGGGCAGCAAGATCTACG	Pkm	4.8106	19.215	4.77E-82	6.74E-80
308	GTACATCTCCACTCCCGCGT	Exosc6	4.8106	19.215	4.77E-82	6.74E-80
309	GTCTGGGACATGTTAAAAGG	Utp15	4.8106	19.215	4.77E-82	6.74E-80
310	GTGAGGTGAGGCTGCGCTGG	Gm36327	4.8106	19.215	4.77E-82	6.74E-80
311	GTGGTGTCTGGGAAGCTCCG	Rps3	4.8106	19.215	4.77E-82	6.74E-80
312	TATCAGAAGCGCATTCGCCT	BC053393	4.8106	19.215	4.77E-82	6.74E-80
313	TGGGAACCAACACCACATGC	Ddx31	4.8106	19.215	4.77E-82	6.74E-80
314	GTGGCATTGAGACAGACAGT	Casp3	4.9803	19.101	3.86E-81	5.42E-79
315	ACATGAGAGAATGTAAGTGG	Olfr1314	4.0675	18.761	1.80E-78	2.53E-76
316	TCAACGTCTTGGTGACATGG	Kank1	3.6216	18.741	2.43E-78	3.40E-76
317	TGGTGGATCACCTCAACGTG	Bloc1s1	4.486	18.512	2.15E-76	3.00E-74
318	AACCTAAGTCAAAGATGGAG	Olfr961	4.4027	18.47	4.51E-76	6.26E-74
319	TGTTGGTCCACGCCTCTCGG	Gtf2e1	4.4494	18.394	1.88E-75	2.60E-73
320	CTGCATGGTTATCGATCCGG	Slc38a2	3.9175	18.304	8.67E-75	1.20E-72
321	CGCTCCTTAATCAGCCACAG	Fars2	4.1938	18.27	1.71E-74	2.35E-72
322	AGTGAGTTCCCTCACCTGTG	Taar7f	4.2726	18.268	1.83E-74	2.52E-72
323	CCAGGGACAACATCATCACT	Mfsd10	4.3278	18.118	2.84E-73	3.88E-71
324	ACCTACGGAGACTCAGAAGG	Vps33b	4.7199	18.001	3.30E-72	4.25E-70
325	ACTGTATCAGAGGTTATCCG	Uso1	4.7199	18.001	3.30E-72	4.25E-70
326	AGACACTGAGGCAACGGACA	Bop1	4.7199	18.001	3.30E-72	4.25E-70
327	AGCCCTGTACGGGATCACAC	Scd3	4.7199	18.001	3.30E-72	4.25E-70
328	AGCCGTGTAAAACCGGGTAC	Pdpk1	4.7199	18.001	3.30E-72	4.25E-70
329	AGTGGAGTTCAGTCTCTAGG	Gm32300	4.7199	18.001	3.30E-72	4.25E-70
330	CAGACCCAGGAAAAATCAAG	Rcl1	4.7199	18.001	3.30E-72	4.25E-70
331	CAGCACCGAGCGTTACCGGA	Ddx27	4.7199	18.001	3.30E-72	4.25E-70
332	CCAGGGTATTGGCAAAACTG	Psmd2	4.7199	18.001	3.30E-72	4.25E-70
333	CCTCATCAGAGGGAAAAGGT	Plk2	4.7199	18.001	3.30E-72	4.25E-70
334	CCTGCAAGAGGGACAACGTA	Gm40453	4.7199	18.001	3.30E-72	4.25E-70
335	GAGAACAGTAAGCAGTCGGT	Sap30bp	4.7199	18.001	3.30E-72	4.25E-70
336	GATTCGTCGCGGGGTGAAGG	Nhp2	4.7199	18.001	3.30E-72	4.25E-70
337	GCTTAACTGGAGTGCCCCAA	Cdc123	4.7199	18.001	3.30E-72	4.25E-70
338	GTAAAGCTAAGGTCGGTCCC	Gm41844	4.7199	18.001	3.30E-72	4.25E-70
339	GTATTCGGATGTAGAATCGG	Eif3c	4.7199	18.001	3.30E-72	4.25E-70
340	GTGTGGTACAATGATCCCCA	Btbd35f1	4.7199	18.001	3.30E-72	4.25E-70
341	TCACAGATTGGATGCTACCG	LTO1	4.7199	18.001	3.30E-72	4.25E-70
342	TCAGCAAGTCCAGTATGCGA	Fh1	4.7199	18.001	3.30E-72	4.25E-70
343	TCATGTGAGGACAGAACTCG	A530040E14Rik	4.7199	18.001	3.30E-72	4.25E-70
344	ATTACATGATGAGCTTGGTG	Olfr804	3.6569	17.248	1.25E-66	1.60E-64
345	ACTGTGTCTTGACCCATCGG	Supt20	4.8251	17.089	2.80E-65	3.58E-63
346	TCCCTGGACAGCAGCAACAG	Ddit4	4.4109	16.791	3.74E-63	4.77E-61
347	AAAGAGCGAATGGAATGCTG	Pes1	4.6231	16.787	5.24E-63	6.26E-61
348	AAATGAAAAACCAAGATGTG	Ptcd2	4.6231	16.787	5.24E-63	6.26E-61
349	AAGCATACGGCATAAAACCT	Slc51a	4.6231	16.787	5.24E-63	6.26E-61
350	ACTCCGGGTTGAACTCCACG	Trmt112	4.6231	16.787	5.24E-63	6.26E-61
351	AGTTGGTCAAGAAGCTGGGT	Rpl10a	4.6231	16.787	5.24E-63	6.26E-61
352	ATGCTTGAAACCTTCCCAAG	Naf1	4.6231	16.787	5.24E-63	6.26E-61
353	CACTAGAGCAGACACAATGG	Heatr1	4.6231	16.787	5.24E-63	6.26E-61
354	CAGATATGGCCAAACGCGAG	Rbm28	4.6231	16.787	5.24E-63	6.26E-61
355	CCAGCGAGGAAAGGCCAAGG	Gm40363	4.6231	16.787	5.24E-63	6.26E-61
356	CCAGGACCTAAACTGTCAGG	Eif3g	4.6231	16.787	5.24E-63	6.26E-61
357	CTGTAAGGCCAGCAGGGCAA	Defa42	4.6231	16.787	5.24E-63	6.26E-61
358	GACCAGGCAGAAAGGCCGTG	Zfp46	4.6231	16.787	5.24E-63	6.26E-61
359	GAGCAGATACCAAGCGACTG	Abcf1	4.6231	16.787	5.24E-63	6.26E-61
360	GATCAAGAAATTAAAATATG	Washc4	4.6231	16.787	5.24E-63	6.26E-61
361	GGAGCCCAGAGGGAAACCTG	Gbp9	4.6231	16.787	5.24E-63	6.26E-61
362	GGCAAATGGATCCCACACCG	Parg	4.6231	16.787	5.24E-63	6.26E-61
363	GGCAATGGTGATCCAGAAGG	Marveld1	4.6231	16.787	5.24E-63	6.26E-61
364	GGGAGAACTCGTCCATTCGG	Sap18	4.6231	16.787	5.24E-63	6.26E-61
365	GGGAGGTGATCTGCACGTCG	Lsm4	4.6231	16.787	5.24E-63	6.26E-61
366	GGTCCTATAGGATAGCACCT	Son	4.6231	16.787	5.24E-63	6.26E-61
367	GGTTGGTACAGCCCCCCGTG	Gale	4.6231	16.787	5.24E-63	6.26E-61
368	TCAAGTACAAGCGACGTGTG	Dhx16	4.6231	16.787	5.24E-63	6.26E-61
369	TCACATGCTGACTTATCACT	Clns1a	4.6231	16.787	5.24E-63	6.26E-61
370	TCTACATCTATGACCGAATG	Exosc10	4.6231	16.787	5.24E-63	6.26E-61
371	AGGACAATAATACTTGCCTT	Ube2d3	4.1947	16.715	1.26E-62	1.50E-60
372	CTGGAGAGGGAGATTTCGGG	Tab1	3.8425	16.534	2.38E-61	2.82E-59
373	GTTGTGGAAGATGTGACCCT	Gm7623	3.8425	16.534	2.38E-61	2.82E-59
374	ATTCTGGTGGACACACCCCT	Atp6v0d1	4.6357	16.456	1.09E-60	1.29E-58
375	TGTTGGAAGGAGTTCCTATG	Tent4b	4.1366	16.279	1.71E-59	2.01E-57
376	CGACTGTGCGGTCATCACAG	Prok1	4.1786	16.245	3.03E-59	3.56E-57
377	CTTCATCCAGCTTAGTCGCG	Scrn1	3.4863	16.111	2.26E-58	2.65E-56
378	TCCTCCTAATGCCTACGCGG	Mesd	3.427	16	1.35E-57	1.58E-55
380	ATCAAAACAGTGGAACTACA	Rab10	3.2984	15.865	1.15E-56	1.34E-54
379	TGTCGAAGTCTGTCTGACAG	Fbxl17	3.66	15.868	1.16E-56	1.35E-54
381	GGGTCGCTGACCAAGGACAA	Dph2	3.3874	15.845	1.62E-56	1.87E-54
382	GATGAGGACCAGGAAGGACA	Mrgprx1	4.1181	15.801	3.77E-56	4.36E-54
383	ACGGACAGTATATCATGGAA	Ostc	3.3916	15.653	3.33E-55	3.84E-53
384	CCAGGCTCAGCAGCACACTG	Elp6	3.8342	15.616	6.54E-55	7.53E-53
385	AACATTCATTCGCACCATGG	Gm11972	4.5194	15.573	1.92E-54	2.07E-52
386	ACAAAAGCAGAAATAACACG	Smc3	4.5194	15.573	1.92E-54	2.07E-52
387	AGAAAACCGGGCGCAAGGTG	Ccdc12	4.5194	15.573	1.92E-54	2.07E-52
388	ATCTGAGGAAGATTCATCTG	Gm21655	4.5194	15.573	1.92E-54	2.07E-52
389	ATGGGTGGAGATTTCTAACG	Ubtf	4.5194	15.573	1.92E-54	2.07E-52
390	ATGTCTCTAAATGAGCGGTG	Chtop	4.5194	15.573	1.92E-54	2.07E-52
391	CAAAGCAGTGGAACTACTGG	Atp6v1d	4.5194	15.573	1.92E-54	2.07E-52
392	CAGGAGAATTAAGTGCAGGT	Rhox2c	4.5194	15.573	1.92E-54	2.07E-52
393	CGTGAGAGGAGACTTCGATG	Vps29	4.5194	15.573	1.92E-54	2.07E-52
394	GAGATCTTCGTAGGCCACGA	Ctu1	4.5194	15.573	1.92E-54	2.07E-52
395	GCAAGTGAGAGCCAACCCTG	Ccdc115	4.5194	15.573	1.92E-54	2.07E-52
396	GCAGCAGAACGAGAGCGCGG	Polr2d	4.5194	15.573	1.92E-54	2.07E-52
397	GCGGATCCAGCTGATAGATG	Ints1	4.5194	15.573	1.92E-54	2.07E-52
398	GCTCTGGCGTTTGACAGTAT	Brap	4.5194	15.573	1.92E-54	2.07E-52
399	GCTGAGAAGGATGTACATGG	Olfr164	4.5194	15.573	1.92E-54	2.07E-52
400	GTGTCGTTCCACGACCTGGG	Arpc4	4.5194	15.573	1.92E-54	2.07E-52
401	GTGTTTACAAAGGATACCAG	Gm3248	4.5194	15.573	1.92E-54	2.07E-52
402	GTTTAAAACTCTCTATCAGG	Vmn2r126	4.5194	15.573	1.92E-54	2.07E-52
403	TCATCTTCGTCACGACACCT	Rps11	4.5194	15.573	1.92E-54	2.07E-52
404	TCTGCTGCAGGCCGAGTACA	Gm13015	4.5194	15.573	1.92E-54	2.07E-52
405	TCTTACCTGTGATTGTTCCA	Snrpd1	4.5194	15.573	1.92E-54	2.07E-52
406	TCTTCAACCCATATGACGTG	Xpo5	4.5194	15.573	1.92E-54	2.07E-52
407	TCTTTAACATGGCACAGACA	Rpl37	4.5194	15.573	1.92E-54	2.07E-52
408	TGTACTTTCAGCCTATACCC	Gm51557	4.5194	15.573	1.92E-54	2.07E-52
409	TTATTGGTGACAGACAGACT	Atp5a1	4.5194	15.573	1.92E-54	2.07E-52
410	AACCCCCAGCAAAAATTAGG	E2f8	3.5957	15.468	6.23E-54	6.71E-52
411	TCACCTTGGAGCCAAATGGG	Trmt61a	3.0798	15.297	8.14E-53	8.74E-51
412	AGCTATCAAGAACGACTCAA	Vps45	3.8334	15.266	1.50E-52	1.61E-50
413	TTCTACCTGGATAACGCCAT	Trmt6	3.9207	15.139	1.07E-51	1.14E-49
414	TGGAAGTCTGCTCTACAGCG	Brd9	3.7628	15.119	1.39E-51	1.48E-49
415	CTGCTGCACAGAGACTCCGT	Pdgfb	4.26	15.041	5.20E-51	5.53E-49
416	AATGAGTTGGATATCAAGTG	Mrpl21	2.8869	14.997	7.75E-51	8.23E-49
417	ACCCTACCATCATGACTAGG	Olfr749	3.6163	14.988	9.77E-51	1.03E-48
419	GTGAAACGGATCTCCCAGCA	Mpi	3.318	14.869	5.50E-50	5.81E-48
418	AAGACCTTTATGAAACAATG	Tada2a	4.309	14.874	6.56E-50	6.91E-48
420	CAGAAACATATCCATGACGA	Cul2	3.4283	14.783	2.02E-49	2.13E-47
421	TCACAGGTGATGTCTCCATG	E4f1	3.5355	14.78	2.18E-49	2.29E-47
422	AGTCCTCCAGAGTTGTGAGT	Sel1l	3.7425	14.582	4.25E-48	4.44E-46
423	GCTGACGTGTCATCTCATGG	Vmn2r101	4.5788	14.529	1.21E-47	1.26E-45
424	CCTGGAATAGTGGCAAACAC	Tmem207	3.8771	14.462	2.53E-47	2.64E-45
450	ACAGACACAACAGAATTCTG	Iho1	3.1753	14.358	9.92E-47	1.03E-44
451	ACTGTGACTAAACAGTGCAG	Slc25a47	3.8489	14.352	1.23E-46	1.27E-44
425	AAGACTGGATATCATAGGTG	Papola	4.4076	14.358	1.62E-46	1.58E-44
426	ATGATCTTAGACCTGGAACC	Csnk2b	4.4076	14.358	1.62E-46	1.58E-44
427	ATTGGAACTTGGGATAACAA	Ythdf2	4.4076	14.358	1.62E-46	1.58E-44
428	CCATGTTAACATGAGCGAGT	Map1lc3a	4.4076	14.358	1.62E-46	1.58E-44
429	CGACTCTAAGAAACACTTGG	Exosc2	4.4076	14.358	1.62E-46	1.58E-44
430	CTACATCCACAGGAACAAGG	Cdk9	4.4076	14.358	1.62E-46	1.58E-44
431	CTGTGAAGATATTCGATGCT	Utp15	4.4076	14.358	1.62E-46	1.58E-44
432	GAAATCGTGTTTGATGATAT	BB287469	4.4076	14.358	1.62E-46	1.58E-44
433	GAATATAGTTAAGTCTCAAG	Mettl16	4.4076	14.358	1.62E-46	1.58E-44
434	GAGACTTTATCGGAGCTCTG	Cog3	4.4076	14.358	1.62E-46	1.58E-44
435	GATGGAGAGCAGGATCCCGG	Vkorc1l1	4.4076	14.358	1.62E-46	1.58E-44
436	GCACACCAGGATCCTGCTGG	Gm21655	4.4076	14.358	1.62E-46	1.58E-44
437	GCATTACTTCCAGAATACCC	Arf4	4.4076	14.358	1.62E-46	1.58E-44
438	GGTAGAAATAATTCTCCATG	Psmd13	4.4076	14.358	1.62E-46	1.58E-44
439	GTCAAGGTCATCCTCTGGCT	Eif2s2	4.4076	14.358	1.62E-46	1.58E-44
440	GTGAATGCTATCATCAACAG	Rps5	4.4076	14.358	1.62E-46	1.58E-44
441	GTTGCCTATCACAATATCAG	Cdc23	4.4076	14.358	1.62E-46	1.58E-44
442	TACGACAGTGTGGAGCAGGA	Rbm8a	4.4076	14.358	1.62E-46	1.58E-44
443	TCGTTGCCAAAACTACGTAA	Nrg1	4.4076	14.358	1.62E-46	1.58E-44
444	TGAATCAGCAGCGTTCAAGG	Xrn2	4.4076	14.358	1.62E-46	1.58E-44
445	TGAGTATGAGCCACGGCGAA	Prim2	4.4076	14.358	1.62E-46	1.58E-44
446	TGTAATGAGCTGCAGCTCTG	POTENTIALLY_ACTIVE_316	4.4076	14.358	1.62E-46	1.58E-44
447	TGTGTAGAGCCCTAAACGCT	Nup107	4.4076	14.358	1.62E-46	1.58E-44
448	TGTGTCTACACTACAGCGAG	Trappc1	4.4076	14.358	1.62E-46	1.58E-44
449	TTCTAGGAATTCGAGTCTGG	Emg1	4.4076	14.358	1.62E-46	1.58E-44
452	TTGGAACAAATACTTCACAG	2610301B20Rik	2.8884	14.193	1.02E-45	1.00E-43
453	TCCACCAGCACGTCACACTG	Cnpy3	3.391	14.186	1.22E-45	1.18E-43
454	AGAAATTATGAGGAGCCGAC	Ccdc137	4.5212	13.905	9.65E-44	9.38E-42
455	AGAACTTTAAGCGATCTGCG	Map3k4	3.0337	13.865	1.07E-43	1.04E-41
456	CCTGAGCTTAGGGGGCCACG	Patl2	3.1653	13.804	2.52E-43	2.44E-41
457	TACCTTGTATGGTGGCTCTG	4933406F09Rik	4.0024	13.773	4.69E-43	4.54E-41
458	GGGCGGTGATCACGACGCAG	Tdrd12	4.5223	13.736	9.73E-43	9.38E-41
461	CATGCTGTACACAATATGAG	Relch	3.4439	13.577	6.08E-42	5.85E-40
459	ACTAGCAGCCAGTGTAGACG	B3gat3	4.1523	13.584	6.64E-42	6.36E-40
460	AGTACGAGACCTTAGAACGG	Filip1l	4.1523	13.584	6.64E-42	6.36E-40
462	CAAGAAAGGAACCTTAGTGG	Icos	3.7734	13.566	7.64E-42	7.31E-40
463	CTTCAGGGACCGGCCCCACG	Cbfb	2.9999	13.498	1.65E-41	1.58E-39
464	TATTCCTGACCAGCCGCTCG	Exosc5	3.5223	13.488	2.07E-41	1.97E-39
465	ATCCCCTAAAAGCCCCAGGG	Aaas	3.357	13.461	2.90E-41	2.75E-39
466	CCTTTCACATGTAGTCAATG	AB010352	2.7091	13.416	4.94E-41	4.68E-39
467	AGGGATCCCAGTGACCAACA	Pnmal1	3.0318	13.374	8.85E-41	8.37E-39
468	CATGTTCAACCCGACTCTGG	Mfge8	2.9308	13.329	1.62E-40	1.53E-38
469	TGTGTCCTACTCTTGAGCAA	Galnt11	3.176	13.321	1.85E-40	1.74E-38
470	AACTCTGAGGGACGTTGCCA	Ctag2l1	4.0643	13.318	2.39E-40	2.24E-38
471	GAACAAGAGAGCTCAATCAA	Olfr482	3.4519	13.23	6.52E-40	6.11E-38
472	TGAAAACCCTAAATACCCGG	Tmem43	3.0587	13.162	1.51E-39	1.41E-37
497	ACAAGCCTCCAAGACGGTCC	Apoc3	3.0675	13.138	2.08E-39	1.94E-37
498	CTTCTCCACATCGTACCCCG	H1f2	2.7218	13.122	2.50E-39	2.33E-37
473	AAACACTCACTTGTAGGTCC	Rpl37a	4.2864	13.144	3.14E-39	2.79E-37
474	AATGCCAGGGATGAACTTCA	Gm8165	4.2864	13.144	3.14E-39	2.79E-37
475	ACAACATGAGAAGATAATGT	Gm3476	4.2864	13.144	3.14E-39	2.79E-37
476	AGAACAAAGGGACAAAACAT	Vmn1r2	4.2864	13.144	3.14E-39	2.79E-37
477	AGCAGAGAACAAGGATCTTT	Vmn1r118	4.2864	13.144	3.14E-39	2.79E-37
478	CACCTTCACAGAGCGGTCGT	Rrp9	4.2864	13.144	3.14E-39	2.79E-37
479	CATGATGGGATGATAAACTG	Actr3	4.2864	13.144	3.14E-39	2.79E-37
480	CCCCACCATTAGTTTACATG	Clns1a	4.2864	13.144	3.14E-39	2.79E-37
481	CCCTATGAATGGAACCAATG	Gm14326	4.2864	13.144	3.14E-39	2.79E-37
482	CCTAGGCCAGTGTGGCGTAG	Fau	4.2864	13.144	3.14E-39	2.79E-37
483	CTCAACTCAGCGAAAAAGTA	D830030K20Rik	4.2864	13.144	3.14E-39	2.79E-37
484	GAACAAATCCAAGAAAACAG	Gm5592	4.2864	13.144	3.14E-39	2.79E-37
485	GGACCGGTGCATGGCCGACA	Micos10	4.2864	13.144	3.14E-39	2.79E-37
486	GGATCTTGCATGGATCATTG	Supv3l1	4.2864	13.144	3.14E-39	2.79E-37
487	GGGAAAGAGGATAATTACCG	Copg1	4.2864	13.144	3.14E-39	2.79E-37
488	GGTGAAGCAGAACCAGCACG	Atl2	4.2864	13.144	3.14E-39	2.79E-37
489	GTGGCCTTGGAAAAAATCCA	Scgb2b11	4.2864	13.144	3.14E-39	2.79E-37
490	GTTTAGTAAAGTGGTCCTTG	Cct2	4.2864	13.144	3.14E-39	2.79E-37
491	TGAAGGCGGAACGTGAACAG	Eprs	4.2864	13.144	3.14E-39	2.79E-37
492	TTATAGTTTAAGGAGTTCCT	Timm9	4.2864	13.144	3.14E-39	2.79E-37
493	TTATGATATTGAAGATGACT	3110053B16Rik	4.2864	13.144	3.14E-39	2.79E-37
494	TTCACCTACAGTTAGAACGT	Vps13d	4.2864	13.144	3.14E-39	2.79E-37
495	TTCGCAGCTGGTGAGCACCG	Cenpm	4.2864	13.144	3.14E-39	2.79E-37
496	TTCTGCTTTAAGGAATTGGA	Birc5	4.2864	13.144	3.14E-39	2.79E-37
499	CTTTGATATGAATGACCCTG	Rtcb	3.6125	13.08	4.96E-39	4.39E-37
500	GAAGCCAACAGAGTTTCCCA	Exd1	3.4626	13.003	1.33E-38	1.17E-36
501	CGGCTTATACAAGACAAGTG	Ino80d	3.9447	12.953	2.88E-38	2.54E-36
502	GTAATGTGCCACAAAGCGCA	Dync2li1	3.1824	12.823	1.29E-37	1.14E-35
503	GTAGCGCTCGACGCTCAGCG	Ghsr	3.3115	12.819	1.41E-37	1.23E-35
504	TCTACAAGAATGCTGTCCAA	Snx13	3.9018	12.784	2.55E-37	2.24E-35
505	CTCATTAGTCAGCAACGATG	Pde3b	3.1332	12.75	3.29E-37	2.88E-35
506	TGGTTGCAGACACAGACGTG	Nr2e3	2.8209	12.724	4.41E-37	3.85E-35
507	CACCTACGAGAACGTCAGCG	Frs3	3.505	12.702	6.57E-37	5.72E-35
508	CATGGTCTCTGTGAGTCGGT	Polr3c	4.1618	12.688	9.49E-37	8.25E-35
509	AATGATGATGAACTGAAGTG	Ngly1	4.058	12.673	1.11E-36	9.61E-35
510	GATACCCTGATCACAGTAGG	Zbtb32	4.1229	12.657	1.38E-36	1.20E-34
511	AATGGTCTGAGAATTCACTT	Ep300	3.5583	12.555	4.32E-36	3.73E-34
512	CCAAAATCACCACCACCCTG	Slc39a9	1.908	12.459	1.25E-35	1.08E-33
513	ACCTATCTGATGGAATCGAG	Ctbp1	3.2801	12.423	2.13E-35	1.84E-33
514	TAGTAAGCTTCGCTGTCAGG	Synpo2l	3.2187	12.421	2.17E-35	1.86E-33
515	CCCCAGTTGATATACTGTAC	Olfr794	3.3744	12.365	4.51E-35	3.87E-33
516	CACTCTAAAAGGCACTACCG	Tasor	3.6824	12.331	7.40E-35	6.33E-33
518	ATGAGGATGGGGTATCGGAG	Olfr266	2.9949	12.296	9.89E-35	8.45E-33
517	GGACATGGCGAGGAGGACAG	Olfr620	3.2954	12.3	9.96E-35	8.49E-33
519	CATGGTGTGTCTCACACCGA	Fam53a	3.129	12.23	2.29E-34	1.94E-32
520	ATCTACGGGGGTCACCACGC	Olig2	3.0602	12.228	2.34E-34	1.99E-32
522	CCAAACATGTCAAAGCTACG	C1galt1	2.4232	12.118	8.55E-34	7.24E-32
521	CTGCGGGTAGACGTAGTGGG	Rbm24	3.6602	12.127	9.17E-34	7.76E-32
523	AGAGGCAGTTGGGTCATGTG	A530040E14Rik	3.5405	12.11	1.09E-33	9.24E-32
524	AGACAAAAAGAAGTACATGG	Olfr1223	3.9915	12.066	2.13E-33	1.79E-31
525	TCCGCTTATGATCACAGACA	Cideb	3.4358	12.05	2.22E-33	1.87E-31
527	TGCTCCAGGTACCTGGGGTA	Vmn1r171	3.2286	12.022	2.96E-33	2.48E-31
526	GAGAAGTCCAACTTGACCAA	Lrch2	3.7727	12.029	3.12E-33	2.62E-31
528	GGAGGCCTATGTGACCCCTA	Gm38795	3.0524	11.966	5.69E-33	4.76E-31
529	ATAAACAGTAGTAGACATGG	C330007P06Rik	3.1436	11.939	8.00E-33	6.68E-31
530	TACTACGGAGGGTATTATGG	Gm34826	3.5856	11.934	9.38E-33	7.81E-31
549	TGAAGCTAAAGCCAGCAAGT	Apol7e	3.5207	11.929	9.72E-33	8.08E-31
550	CCGAGCTGATCAAACTCCCT	Clspn	3.7381	11.919	1.17E-32	9.72E-31
551	TCGCTCTCCAGTGCTAGACC	D10Wsu102e	3.3036	11.905	1.24E-32	1.03E-30
531	AAGAAGCAATGGTATGCTGA	Gtf2h2	4.1541	11.93	1.41E-32	1.13E-30
532	AATTTGGGCAGCAAAGTACG	Pip5k1a	4.1541	11.93	1.41E-32	1.13E-30
533	AGCCATTCAGAATATAACTC	Fcho2	4.1541	11.93	1.41E-32	1.13E-30
534	AGGTGATAAACATTCCATAG	Dtl	4.1541	11.93	1.41E-32	1.13E-30
535	ATGTCCAGAAGAGCAACCTG	Nubp1	4.1541	11.93	1.41E-32	1.13E-30
536	CAAACAGTATTTCAAGACAG	Gm3264	4.1541	11.93	1.41E-32	1.13E-30
537	CCATATGCAGAATTATGTTG	2010106E10Rik	4.1541	11.93	1.41E-32	1.13E-30
538	CTTGGGACCTCTCCACACCA	Nubp2	4.1541	11.93	1.41E-32	1.13E-30
539	CTTGGTAACAACCTCACACA	Polr1b	4.1541	11.93	1.41E-32	1.13E-30
540	GACGAGCTCGTCGAAACTGG	Alg13	4.1541	11.93	1.41E-32	1.13E-30
541	GGCTAAATACAAGGCCCGGG	Ubtf	4.1541	11.93	1.41E-32	1.13E-30
542	GGGACCAGCACTTTCGGGTG	Ncbp2	4.1541	11.93	1.41E-32	1.13E-30
543	GGGAGACCAAGTCATATAGG	Qars	4.1541	11.93	1.41E-32	1.13E-30
544	GGTGGAGCTTGCACTACCTG	Ssu72	4.1541	11.93	1.41E-32	1.13E-30
545	GGTGGCCGACAAGTTCACAG	Ppp2r1a	4.1541	11.93	1.41E-32	1.13E-30
546	GTCATCGAGGTATCTCACTG	Rpn1	4.1541	11.93	1.41E-32	1.13E-30
547	GTGTGGATCCGAGTTGCCTG	Cenpn	4.1541	11.93	1.41E-32	1.13E-30
548	TTCAGAGAAAGCTCCACTGG	Orc2	4.1541	11.93	1.41E-32	1.13E-30
552	TCTACAGCAGTTATACACAG	Cldn34c1	3.3884	11.847	2.53E-32	2.03E-30
553	CGCATTTCCAGAGTGTCAGG	Rpp25l	3.5413	11.832	3.12E-32	2.49E-30
554	TACGAACAGCCAGAGTTCCG	Crybg2	3.8487	11.83	3.52E-32	2.81E-30
555	GCCACCATTAACTACCACAA	Alg10b	2.3505	11.794	4.22E-32	3.36E-30
557	TCATGGCTACGACCACAATC	Apoc1	3.1998	11.757	7.09E-32	5.63E-30
556	GTGCGAGAACCAGGAACTCG	Cops8	4.2549	11.772	8.08E-32	6.40E-30
558	CCTCATCCTGCAAGACAAAG	Gm13144	3.5006	11.749	8.36E-32	6.60E-30
559	GAAGCCGCGTCTACACTCGG	Limk2	3.5006	11.749	8.36E-32	6.60E-30
560	GGGAACGATAGTTCTCACAG	Helz	2.9526	11.729	9.49E-32	7.48E-30
561	GTTACACGGAGCTACTATAG	Rab14	3.3851	11.705	1.37E-31	1.08E-29
562	GACAAAAATACCTCTATCCG	Cnbp	3.6454	11.651	2.77E-31	2.18E-29
563	AGGATGATTGCAGTTAAGCA	Setd5	3.5203	11.646	2.83E-31	2.22E-29
564	ACGCACAGGAATGTCAACAA	Aadacl2	3.0089	11.501	1.38E-30	1.08E-28
565	CAGGTGAATCTCATCTTCGG	Ube2g2	2.8164	11.482	1.67E-30	1.31E-28
566	TTGAGGTCATGTATATGGCA	Olfr1090	2.7495	11.478	1.74E-30	1.36E-28
567	GATTCCGAAGGATGGCCACG	Papss1	3.2776	11.477	1.93E-30	1.50E-28
568	GCAGCGCCACGGTATTCCAA	Tigd2	3.7277	11.43	3.70E-30	2.88E-28
569	TTCGTCCCTAGGATTACAAG	Spcs1	3.7761	11.425	3.98E-30	3.09E-28
570	CGACCGGTTGAGTGGCGCAG	Cdkn2d	3.5426	11.402	4.87E-30	3.78E-28
571	GCCTCCTAACAATTCAGCCG	Foxp1	4.2484	11.4	6.82E-30	5.27E-28
572	GTTTAAACGGCGCGGCAGTG	Mrps35	4.1274	11.365	9.02E-30	6.96E-28
573	GACAGGCAAAAGTTCTCAGG	LOC102633783	3.9725	11.328	1.29E-29	9.95E-28
575	CGTGGCTTGTCATCGGTGTG	Nop9	2.7781	11.3	1.36E-29	1.04E-27
574	GCAGGGTCCGTCTGACACAG	Thpo	3.7365	11.3	1.65E-29	1.27E-27
576	GGAAGTTTACCATGCCGTGT	ONE_INTERGENIC_SITE_376	4.0384	11.274	2.47E-29	1.89E-27
577	TTGGAAAACGAGCTAACGAA	Stag2	3.6593	11.233	3.46E-29	2.65E-27
579	AGGTAGGTGTACCTTACCAG	Igfbp4	2.9579	11.219	3.47E-29	2.65E-27
578	AAACGTCGGATAAAAAAGGG	Bivm	3.3302	11.222	3.62E-29	2.76E-27
580	ACAGGCTCGTACTGGATGGG	Sec23a	3.1487	11.218	3.63E-29	2.77E-27
581	GCTGCACCCTCACTTACAGA	Smim4	2.807	11.176	5.54E-29	4.21E-27
582	TCGGATAAAGATGGCGAAAG	Idnk	3.0193	11.155	7.20E-29	5.47E-27
584	CCTAGAGAAATCCAAAGTCG	4933409K07Rik	3.1415	11.075	1.81E-28	1.37E-26
583	GAGCAGCAATTTATTCAGCG	Tmem132c	3.5985	11.077	1.98E-28	1.50E-26
586	CAATATGTGTAGCTCCCACA	Ctu1	2.8213	11.032	2.79E-28	2.11E-26
585	CCACTGGTTTACGATGCAGA	Ugt1a7c	3.2605	11.036	2.88E-28	2.17E-26
587	CCAGAGCAATATGCGTGGTG	LOC666331	2.963	11.03	2.89E-28	2.18E-26
588	TGGCTACCCTTGGGACATGG	Fmo3	3.3996	11.002	4.34E-28	3.26E-26
590	GGGGACGTGGATGTCTTCCG	Oxct2a	3.0224	10.987	4.76E-28	3.57E-26
591	AGGCTTATCATGGACAGCAG	Cspg5	3.095	10.983	4.99E-28	3.74E-26
589	AGAACATGCAAGCTTCAAGA	Olfr943	3.9324	10.996	5.42E-28	4.05E-26
593	AATGTACTCTCCATTCAACA	Pkhd1l1	2.769	10.965	5.81E-28	4.33E-26
592	CATAGATTTACTCAAGTCTG	Pfdn6	3.4744	10.968	6.46E-28	4.81E-26
594	CCTCATCTCAGAAACAACCG	Prkcq	2.9124	10.93	8.73E-28	6.49E-26
596	TAGCCCCCTATGGCTACACT	Ar	2.9922	10.918	1.01E-27	7.46E-26
595	GTGGAAGGATACATGAGCCG	POTENTIALLY_ACTIVE_258	3.6012	10.928	1.04E-27	7.73E-26
597	CCCAAAGCCAGACTCAAAGG	DXBay18	3.7152	10.916	1.23E-27	9.07E-26
598	ACCACATAGAGAAAGATCAG	Sec23b	2.9975	10.9	1.23E-27	9.07E-26
599	TCCACGATCTTGATAAAGCG	Lonp1	2.8605	10.896	1.26E-27	9.27E-26
600	GGACCAACTCCGTTGTAACG	Myh14	3.1789	10.895	1.35E-27	9.90E-26
601	GTAAGATGAACCCTTACCCT	Wapl	3.0798	10.853	2.10E-27	1.54E-25
604	ACCGCCTCACCTCGCACTCG	Cbfb	3.0318	10.799	3.77E-27	2.77E-25
602	AAACTCCTTCTCTTGCTCGA	Tmsb15a	3.6769	10.806	4.08E-27	2.98E-25
603	ATTAGGGGTTGTGCTACACA	Timm44	3.6769	10.806	4.08E-27	2.98E-25
606	TCTGGGCATAGTTCAGTGGG	Olfr286	2.4958	10.774	4.63E-27	3.38E-25
605	TGGTTCCAGTACATTACGGT	Ngdn	3.4511	10.775	5.36E-27	3.91E-25
607	CATTATTAGGGACTACATCA	Awat1	3.2021	10.733	7.99E-27	5.81E-25
608	AAAGACAATTGTTGACCCTG	Vmn2r107	4.0084	10.716	1.47E-26	1.02E-24
609	AAATCTACCCACTATTTGAG	Cops3	4.0084	10.716	1.47E-26	1.02E-24
610	AATAGAATACTATGCCATGT	Gm44083	4.0084	10.716	1.47E-26	1.02E-24
611	ATATGGCAGGGTCTCGACAA	Ncapd3	4.0084	10.716	1.47E-26	1.02E-24
612	ATGGACAAAAAGAAAGACAT	Vmn1r246	4.0084	10.716	1.47E-26	1.02E-24
613	CAGCTCGGCAGTGTTCACGG	Bccip	4.0084	10.716	1.47E-26	1.02E-24
614	CATCATCTGCACGTACACGA	Rest	4.0084	10.716	1.47E-26	1.02E-24
615	CCACAATTAGCAATACACAC	Slc35b1	4.0084	10.716	1.47E-26	1.02E-24
616	CCACGCGCATGGACATACCC	Zmat2	4.0084	10.716	1.47E-26	1.02E-24
617	CCAGACAGGAGATCCGAGTG	Eif3b	4.0084	10.716	1.47E-26	1.02E-24
618	GAAAGTCTACGAGAGAGCGG	Crnkl1	4.0084	10.716	1.47E-26	1.02E-24
619	GAAGATACAGGGGGGCACTT	Lce1k	4.0084	10.716	1.47E-26	1.02E-24
620	GCCTCAGTTCCAGACCTGGG	Gm13736	4.0084	10.716	1.47E-26	1.02E-24
621	GCTATGTGCCTATCACAGGG	Bap1	4.0084	10.716	1.47E-26	1.02E-24
622	GGAACAAAACTTGTACCCTG	Parg	4.0084	10.716	1.47E-26	1.02E-24
623	GGCTGTGTCAAGATGAAGGT	Rps6	4.0084	10.716	1.47E-26	1.02E-24
624	GTCATTTCAGATGATGACCA	Vmn2r8	4.0084	10.716	1.47E-26	1.02E-24
625	GTGGGCAAGAGCACTCTAGC	Rem2	4.0084	10.716	1.47E-26	1.02E-24
626	TATGTCAAAGCTGAGACAAG	Grwd1	4.0084	10.716	1.47E-26	1.02E-24
627	TCATCTGCAATCATGTGTCT	Spopfm2	4.0084	10.716	1.47E-26	1.02E-24
628	TGAGTTTCGAGAAGGCGTCG	Spout1	4.0084	10.716	1.47E-26	1.02E-24
629	TGCCAAAGCGATTAACAAAG	Slc2a1	4.0084	10.716	1.47E-26	1.02E-24
630	TGGAATACCCTCTATCTGTG	Mars1	4.0084	10.716	1.47E-26	1.02E-24
631	TTGAGCGTTCTCGAGACCAG	Nrde2	4.0084	10.716	1.47E-26	1.02E-24
632	TTGGCATTGGGCCTGAAGTG	Sf3a3	4.0084	10.716	1.47E-26	1.02E-24
633	TAGCACTAGCACAAGTACAC	Rbm5	3.3568	10.647	2.10E-26	1.46E-24
634	CAGGAATAATCAAGCTAGGG	Satb2	2.1945	10.618	2.46E-26	1.72E-24
635	AACTGCATGAGAGACTCCAC	Retsat	3.0422	10.608	2.98E-26	2.07E-24
637	GATGATCTGGCGCTCCAGCA	Vipas39	3.2171	10.575	4.40E-26	3.05E-24
641	TGCCATGTGTCCTATCCTAG	Atp6v0d1	2.457	10.554	4.94E-26	3.42E-24
636	ATCACTATCAAAGACGACAA	Vps28	4.0713	10.588	4.97E-26	3.44E-24
638	GGAGACTCACGACACCGACA	Zbtb17	4.1446	10.565	7.06E-26	4.86E-24
639	GTAAGCCAAAGACGGCCACG	Atg4c	4.1446	10.565	7.06E-26	4.86E-24
640	GTCTTAAACATCTCTAAGCG	Rsl1d1	4.1446	10.565	7.06E-26	4.86E-24
642	CACCGAGCTGGTTTCAGTCG	Mrps7	4.0221	10.516	1.05E-25	7.20E-24
643	GATAAATCCCAGATTCGTCT	Tmem165	3.4689	10.491	1.14E-25	7.83E-24
644	CTTTATATATAACTCTGGCG	Tmem69	3.5462	10.482	1.29E-25	8.83E-24
646	GTGTCTATTGCATTTATCAG	Commd10	2.546	10.459	1.36E-25	9.28E-24
645	TCACCCTACACAGGTCCACG	Parp3	3.1273	10.465	1.39E-25	9.47E-24
647	TTATCAAGAAATCTGCACTT	Elp5	3.04	10.446	1.67E-25	1.14E-23
648	GATGCAATGAGTGTGGCCAT	Anks4b	2.6723	10.44	1.67E-25	1.14E-23
649	GGCTATACGCGGTTGCAGGG	Ipp	2.4327	10.338	4.80E-25	3.27E-23
650	TTGATGACAGATACAATTCG	Dock9	2.4124	10.329	5.23E-25	3.56E-23
651	CAACAGAATCCAGTTACCGA	Cfap20dc	2.7247	10.328	5.48E-25	3.72E-23
652	GAAAGAAACAATCATGAACC	Btf3	3.4668	10.327	6.47E-25	4.38E-23
653	GCAGTCAAAGAAGCCCATGA	Dhrs7c	3.1186	10.311	6.98E-25	4.72E-23
654	TGTTCACTGATGAATCCACA	Gm9449	2.1346	10.294	7.50E-25	5.07E-23
655	ACCACTGACTGGTAGTCCTG	Gm32358	3.1679	10.27	1.08E-24	7.30E-23
656	CATGCACCATACCCGCACCT	Kxd1	3.0447	10.264	1.12E-24	7.51E-23
657	GTTGGCCGGAGTATATCCAT	Vmn1r69	2.5469	10.253	1.17E-24	7.85E-23
660	TATGATGTTCAGCGGAACCG	Shprh	2.6519	10.23	1.50E-24	1.01E-22
659	AATCTCCTGGATTTCTGGTG	Csta2	3.8716	10.239	1.83E-24	1.22E-22
658	TTGAACCTGAATGGACAAAC	Gm5152	4.0657	10.246	1.85E-24	1.23E-22
661	CTTTACCGTGTAGTAGCCGA	Tmem254a	3.5801	10.228	1.86E-24	1.25E-22
663	TCACCGCAGCCGCTACGTCG	Bloc1s3	2.7515	10.203	2.00E-24	1.33E-22
664	ACTGAGCTACACTATGTGAG	Zswim9	2.795	10.191	2.28E-24	1.52E-22
662	TGATTATATTGTAAAAAACG	Dyrk1a	3.4904	10.205	2.29E-24	1.52E-22
665	GGCCCAGAACTGGACAACAG	Furin	3.1096	10.155	3.52E-24	2.34E-22
666	TAGCGTTCTTACGGTACGCG	Irx2	3.1189	10.144	3.94E-24	2.61E-22
667	AGAGGTTCTATCAATATGGA	Tas2r102	2.9213	10.138	4.00E-24	2.65E-22
668	TACACAGAGGAACAGCTACG	Dnajc18	2.4289	10.13	4.11E-24	2.72E-22
669	GAGATGTACGAGGAACAAGG	Xirp2	3.1593	10.11	5.65E-24	3.73E-22
670	TCATCTCTGGATACATATAG	Dennd11	3.2057	10.093	6.78E-24	4.47E-22
671	AGACACGAGGCATACACTGG	Wfdc5	2.6163	10.077	7.16E-24	4.71E-22
672	AGCTACACCTCAGTTCATCA	Clock	1.9221	10.065	7.92E-24	5.21E-22
673	ATGAGTCCTTTGATGCGAAG	Ifna11	3.0576	10.064	8.77E-24	5.76E-22
674	AAACCATTAACTCATTGATG	Olfr447	2.6741	10.029	1.18E-23	7.73E-22
675	TCTGCATATAGAACTTCACC	Aifm3	1.7608	10.021	1.23E-23	8.02E-22
676	TTTCGAGCGCAGCCGCATCG	Nyx	2.6927	9.9775	1.99E-23	1.30E-21
677	GCTGAGGTATCAAGGACTGT	Nek5	3.0178	9.9759	2.13E-23	1.39E-21
678	ATCCTGTATCAGCTCTGGAA	Gm5203	2.8209	9.9486	2.71E-23	1.76E-21
679	CAGCCTGGTACTCGGAGGCA	A4galt	2.7953	9.9472	2.74E-23	1.78E-21
680	TCACTGTTGAGGCCAGCGGG	Bnip3l	3.1502	9.9466	2.95E-23	1.92E-21
681	CGCCGACTTGAGTGTCTACG	Lratd1	3.1613	9.9397	3.17E-23	2.06E-21
683	AGAACGGGTCCCCATTCACG	Tgfbrap1	2.4248	9.9171	3.55E-23	2.30E-21
682	CATGGCCTCGATTCGCGCTG	Otud5	2.7981	9.9195	3.61E-23	2.34E-21
684	AGTGGCTTTCCACCAATGGG	Anxa7	2.6793	9.9095	3.93E-23	2.54E-21
685	AGGGACATGAAAGAACACAG	Tmem170	2.3636	9.9065	3.94E-23	2.54E-21
687	CAGTATGTGCAGAAGAACGG	Gpc3	2.4097	9.8912	4.60E-23	2.96E-21
686	TGAGAAATATGAAAAATTCG	Stfa3	3.0555	9.8915	5.02E-23	3.23E-21
688	AAATTCCTGTCCTATCTGGA	Fam205a2	2.4893	9.8571	6.50E-23	4.17E-21
689	CCTGCATGATGGACCTAAGG	Gabrb2	2.2882	9.8401	7.61E-23	4.88E-21
690	TGGTTCACGGACAGCGGCAA	Samd14	2.4083	9.8293	8.52E-23	5.45E-21
691	TACCTCACGAATATCCCAGG	Fbxw20	2.186	9.8265	8.69E-23	5.55E-21
694	ACAGGTGCCAAGTTCTACCG	Dusp13	2.1146	9.8001	1.13E-22	7.19E-21
692	CCGTGAACTTAGCATACGAA	Ppp1r9a	3.5497	9.8168	1.20E-22	7.67E-21
693	GACTCTAAAAGCAACTTGTT	Vmn1r104	3.4594	9.813	1.22E-22	7.74E-21
695	CGCACAGAGAAAGCCACTGA	Fam25c	2.7406	9.7969	1.22E-22	7.74E-21
697	TTGATGATGCTGAAGATCTG	Zfp874a	2.5383	9.7714	1.53E-22	9.70E-21
696	TGAAATATCGAGAAGCAACT	Csnk2a1	2.9144	9.7743	1.57E-22	9.93E-21
699	TTTAACAACGTCCATGAAAG	1700021F07Rik	3.1635	9.7666	1.79E-22	1.13E-20
698	TGCGCTTCCTGCCAGTGGTG	H2al1k	3.4332	9.7697	1.86E-22	1.17E-20
701	GCAGGTGCTGGGAGAACAGG	2310034C09Rik	3.1882	9.7575	1.97E-22	1.24E-20
700	ACGTGTGACACCAACAGTGA	Gm40853	3.2439	9.7586	1.97E-22	1.24E-20
702	TGCTTATTCCACAGACATAG	Ltb4r1	3.2291	9.7556	2.02E-22	1.27E-20
703	GCACTACATGAGTGACAGCG	Fbxo34	3.2149	9.7545	2.04E-22	1.28E-20
704	ACTTCCAACGCATAATACAC	Gk	3.037	9.7481	2.08E-22	1.31E-20
705	ACTGGTCGCATACTTCGGTG	Kif1c	2.7052	9.7384	2.16E-22	1.35E-20
708	TGTGCAGGTATATATCCCTG	C1ra	2.8194	9.7258	2.49E-22	1.56E-20
707	GGCACGGAGGATGTCCGTGA	Clvs1	2.9246	9.7266	2.52E-22	1.57E-20
709	ACAAGCCCAGACAATCACCT	Sp1	2.5731	9.6872	3.51E-22	2.19E-20
706	AACCGGACTTGGTCACGAGG	Glyatl3	4.0328	9.73	3.66E-22	2.28E-20
710	GGGTGACTGTAGGAAACAGG	Henmt1	2.4197	9.6671	4.22E-22	2.63E-20
712	TCGGAGAGCCAGGTACCAGT	Srgn	2.1262	9.6519	4.83E-22	3.00E-20
711	AAGGCAGCTGAGAGACTCAG	Serpinb12	3.7594	9.6668	5.66E-22	3.51E-20
713	AAAATGTACTGCAGAGCTGC	Gm2436	3.3417	9.6507	5.85E-22	3.62E-20
714	GGTGATGAGTTCGGACACCG	H1f4	3.3417	9.6507	5.85E-22	3.62E-20
716	CCATTTCTCTACCACAATGG	Glb1l	2.7314	9.6314	6.19E-22	3.82E-20
717	ATAGAATCACCGAATAATGT	ONE_INTERGENIC_SITE_138	2.5616	9.6293	6.18E-22	3.82E-20
715	ACTGCAGGAGGCGCTAACAG	Osgep	3.4566	9.6346	7.06E-22	4.35E-20
719	GTGCTTATGAGCAAACGGAA	Tut7	3.1307	9.6121	8.08E-22	4.97E-20
718	CATGACTTACTTTCATTCGA	Tmsb15b1	3.3028	9.6163	8.10E-22	4.97E-20
721	TATATCAAACGCCTCTTGGT	Gm2423	3.142	9.6035	8.81E-22	5.40E-20
723	GTGGCCGGACATGTGCCGTG	Klhl32	2.009	9.5878	9.00E-22	5.51E-20
720	AGCCGCAACAGTATGTGCTG	Timd4	3.2847	9.604	9.09E-22	5.56E-20
725	TTCCGAGAGGTCGTGCCCAG	Rxylt1	2.0866	9.5828	9.46E-22	5.78E-20
722	TCCTTACCCAGTACCCGTAG	Inpp5k	3.1537	9.5961	9.50E-22	5.79E-20
724	CCAGAGAACTAATTGAGATG	Trmt10c	2.714	9.5863	9.58E-22	5.83E-20
726	GCACGAGAGCCGCACCAACG	Gm45929	3.2202	9.5809	1.12E-21	6.79E-20
727	TCTTAACGTGACCTTTACCA	ONE_INTERGENIC_SITE_510	3.2058	9.5806	1.12E-21	6.79E-20
728	TGTGATCGCCACTCGCCCCG	Hoxd13	2.1317	9.5629	1.15E-21	6.96E-20
729	CTGCTTATCGAGACAATCAG	Prrc2c	2.5277	9.5571	1.24E-21	7.52E-20
730	GCTCTTCCAGGAACTCCAGT	POTENTIALLY_ACTIVE_207	2.0012	9.5419	1.40E-21	8.49E-20
731	CTTCAACATATGGGAATGTG	Selenop	2.4677	9.5349	1.53E-21	9.24E-20
732	AGAAGAAGGAGTACGTGATG	Crebzf	2.8445	9.5327	1.64E-21	9.90E-20
733	AGGTCACCTACCTACTGCAG	Snrk	2.8445	9.5327	1.64E-21	9.90E-20
734	CTGTAGGGCCTTCTGATACG	Clasp1	2.105	9.5128	1.86E-21	1.12E-19
735	AGAAAAAAAGCACACAAGCG	Cdca2	2.8484	9.5053	2.14E-21	1.29E-19
759	CCAGAGCCTCGATTTGTCTG	Trafd1	2.5277	9.4921	2.32E-21	1.39E-19
760	GGCTGACAGAATCAGCTCGG	Slc22a26	3.0785	9.4893	2.62E-21	1.57E-19
758	CTGACAGAGAACGAGATCCG	Ppp1ca	3.6403	9.4996	2.77E-21	1.66E-19
736	AATTGTTAGTTACTTAACAG	Zbtb43	3.8463	9.5021	3.53E-21	2.05E-19
737	ACAGCTAGACGAGACCCTGT	Tomm22	3.8463	9.5021	3.53E-21	2.05E-19
738	ACAGTAGCCACTCTTAGTGT	Snupn	3.8463	9.5021	3.53E-21	2.05E-19
739	ACGGAGAGTTTGAACTCATG	Ap2m1	3.8463	9.5021	3.53E-21	2.05E-19
740	ACTCCAATGTTGTAGCCCCT	Trappc3	3.8463	9.5021	3.53E-21	2.05E-19
741	ACTGTTTGTATCTGAGGACG	Haus6	3.8463	9.5021	3.53E-21	2.05E-19
742	AGTCTCGTTTAAGTCGGGGT	POTENTIALLY_ACTIVE_63	3.8463	9.5021	3.53E-21	2.05E-19
743	AGTGTTACCTCATCAGCCCG	Esf1	3.8463	9.5021	3.53E-21	2.05E-19
744	ATAAATACTCAGGACACAGG	Vmn1r179	3.8463	9.5021	3.53E-21	2.05E-19
745	ATATATTTCCCCATGAACAT	Gm39701	3.8463	9.5021	3.53E-21	2.05E-19
746	ATCAGGTAGATCGAGAACTG	Taf1c	3.8463	9.5021	3.53E-21	2.05E-19
747	ATTCAAGGGGAAGGGTCATG	Tipin	3.8463	9.5021	3.53E-21	2.05E-19
748	CAAACGCTACCTCACCAACA	Pfas	3.8463	9.5021	3.53E-21	2.05E-19
749	CAGCTAGACACACAGCAGCT	Gm11596	3.8463	9.5021	3.53E-21	2.05E-19
750	CGGGGTGATCGCCTGCATCG	Tpi1	3.8463	9.5021	3.53E-21	2.05E-19
751	CTCATGTGTACTACGTACAG	Gm15442	3.8463	9.5021	3.53E-21	2.05E-19
752	GCAGACACGAGAGCAACTGA	Psmb7	3.8463	9.5021	3.53E-21	2.05E-19
753	GCGGTACACTAGCATTGAGT	Tnpo3	3.8463	9.5021	3.53E-21	2.05E-19
754	GGTTGACAGCCATCCCCCCA	Coasy	3.8463	9.5021	3.53E-21	2.05E-19
755	TCACCTATGAACTCCACTCA	Dctn2	3.8463	9.5021	3.53E-21	2.05E-19
756	TGAGACTACTTCAGGCTCGG	Snapc2	3.8463	9.5021	3.53E-21	2.05E-19
757	TGATCACAACCCAGGCCACG	Bud23	3.8463	9.5021	3.53E-21	2.05E-19
763	CGCTCAAGATCGAAGACCTG	Dync1li2	2.2415	9.4461	3.54E-21	2.05E-19
761	CGTGGACAGCACTAGTCTCA	Pof1b	2.9408	9.4535	3.59E-21	2.08E-19
762	AAGAAGCCTCATGCTATAGG	Smim1	3.4535	9.4524	4.12E-21	2.39E-19
764	GCCTGGGCTCAAGTACAAGC	Akr1c21	2.5895	9.4253	4.44E-21	2.56E-19
766	CACCCCAACGTGGACACCCA	Ube2c	2.4854	9.4081	5.16E-21	2.98E-19
770	CAGGTCCAACAAAAGCCCCT	Usp3	2.2156	9.3999	5.49E-21	3.17E-19
769	GAAATCTGTAAATGAACGGT	Ngef	2.7259	9.4011	5.69E-21	3.28E-19
765	AGAACAGTGGGTAAAACCAA	Rpe	3.1687	9.4097	5.75E-21	3.30E-19
768	CCGCCAACATCCAAGCTGGG	Aplf	3.1821	9.4056	5.99E-21	3.44E-19
771	AACAGAGAAATGGATCTCGG	Kbtbd7	2.4218	9.3905	6.07E-21	3.48E-19
767	CCTCAGGTTCTTATCCAGGG	Tamm41	3.4252	9.4062	6.36E-21	3.64E-19
772	TGCCAAGCAGTGCTTCTACG	Tmed7	2.7494	9.3883	6.46E-21	3.69E-19
774	TTGGTGTCCACAGAGAGGCA	Olfr1382	2.9116	9.3683	8.05E-21	4.60E-19
773	TACCTAGAGAGGGTGGCCCG	Vmn1r-ps110	3.595	9.3839	8.28E-21	4.72E-19
775	AGGTGGACATTCGTAGAACT	Aurkaip1	3.0394	9.3675	8.33E-21	4.75E-19
776	ACTCATATTTGAGGAAATCG	Ufc1	3.3986	9.367	9.18E-21	5.22E-19
777	GTAGTAGGAAGCCCCCGATG	Cxcr5	2.6364	9.3254	1.15E-20	6.55E-19
778	TGGTGACCGGAGTAGTCACG	Alg10b	2.3878	9.3051	1.36E-20	7.71E-19
779	CAGGCAACACAGTAGCATCC	Reg3d	3.0769	9.304	1.53E-20	8.69E-19
780	GAAGTCCATGAAGCTACGGG	Trim43b	2.7116	9.2919	1.60E-20	9.04E-19
782	GTGGATGGAGAGAACACGAA	Map3k13	2.4841	9.2752	1.82E-20	1.03E-18
781	CAACAACCAGTCTGCGCCAG	Secisbp2l	3.0979	9.2773	1.98E-20	1.12E-18
784	ATCTTGTGGCAGGTACCCCG	Myo18b	2.0465	9.226	2.81E-20	1.59E-18
786	GGAAGTAAGATACCACTACC	Ostc	2.4539	9.2202	3.03E-20	1.71E-18
783	TGCCACAGAGCACCTCTGAC	POTENTIALLY_ACTIVE_307	3.2497	9.2301	3.21E-20	1.81E-18
788	ACTCGGGCGGGTAGCCAACG	Yod1	2.6953	9.2151	3.28E-20	1.84E-18
785	TTAAATCGACGTCCGATTCG	NO_SITE_469	3.2326	9.2246	3.36E-20	1.89E-18
787	TTACTGGCGACATTAGCCAG	Gm28043	3.4206	9.2181	3.76E-20	2.11E-18
790	CTATCATGGACGCCATCGCG	Ldb3	2.6085	9.1914	4.03E-20	2.26E-18
789	AATCATCACAGTTACAAACC	Snx9	3.0274	9.1973	4.13E-20	2.31E-18
792	GGCCTGGCTCTGAATCTCTG	Apoa2	2.0591	9.1812	4.27E-20	2.39E-18
791	ATTGAGATAGGTGTTACTGC	Olfr25	2.8615	9.1861	4.42E-20	2.47E-18
793	ATGTAAAGGCTTTACCACAG	Gm29716	3.0363	9.1791	4.90E-20	2.73E-18
794	GTACCATCGAGTGCAATCGA	Pdzrn4	2.3604	9.1383	6.44E-20	3.58E-18
795	CCATTCCATTCCACCACACG	Unc80	2.2163	9.1247	7.24E-20	4.02E-18
796	GTGTGTGAGCGATATCGTAG	Mdh2	2.61	9.1241	7.54E-20	4.18E-18
797	TCCTCATCAATGCACCCACA	Gm6346	2.4722	9.1205	7.67E-20	4.25E-18
798	GGTGCCAACGAGCCACTGAG	Tap1	2.7008	9.1176	8.12E-20	4.49E-18
800	GTTCTCGTAGAGCAATGTGT	Tmem200b	2.4425	9.1016	9.10E-20	5.03E-18
799	CTGAGAGGAATGAAGGACAA	Gm21671	3.3428	9.116	9.53E-20	5.26E-18
801	GCTACCGCACAGTCCGTCGT	Tex48	2.4052	9.0411	1.58E-19	8.72E-18
802	CGAATGGGGCCAAGGTCCCA	Gm9780	3.1749	9.0375	1.88E-19	1.03E-17
803	GGCTGGGCAGTCATAACCTG	Hdac8	2.1596	9.0133	2.01E-19	1.11E-17
804	GGTCGAGACAAAAGACTGCG	Ammecr1	2.2637	8.9994	2.29E-19	1.26E-17
805	TTCTCCCAAGAACTCCCAGG	Tceal3	2.5821	8.9923	2.52E-19	1.38E-17
806	CGGATCGCCCACCTGAACCG	Dscaml1	2.3127	8.983	2.67E-19	1.46E-17
807	CTACCGCGCCACCATTGGCG	Rab32	2.9083	8.9403	4.29E-19	2.34E-17
808	AACGGCTTTGATAACAGGAG	Pyroxd1	3.0627	8.935	4.66E-19	2.55E-17
811	CACAGCCCGGGAATTCTCAG	Rtn2	2.4109	8.917	4.90E-19	2.67E-17
812	CAAATTTGAGAGACTCATCG	Anxa8	2.4488	8.9109	5.19E-19	2.83E-17
810	CAAACAGAATGATGCCCTTG	Mrps2	3.335	8.9211	5.68E-19	3.09E-17
813	GGCCATGGAACAGTAAGAGC	Glrx2	2.8302	8.8975	6.21E-19	3.38E-17
809	GGAGGGACATGATCTGTTGG	Pmvk	3.7623	8.9256	6.26E-19	3.40E-17
815	GCTGGCCACAGCTGCCTGTG	Cst6	2.503	8.8695	7.58E-19	4.11E-17
814	CCTCTGAGTTTATTCAACGT	Gm10130	2.7411	8.8716	7.71E-19	4.18E-17
818	ACAGATTTACCCAATAAAGG	Casp4	2.2748	8.8478	9.03E-19	4.89E-17
817	CTCAGCAAACTGCTCGAACA	Tmem35b	2.6001	8.8499	9.16E-19	4.95E-17
816	AATCTCCACAGTGAATATGG	Cacna1f	3.1347	8.8614	9.23E-19	4.98E-17
819	ACTGACTGGTTCACAAGAGG	Zfp512	2.4911	8.8475	9.23E-19	4.98E-17
820	CTTCCTATCACGGATCAAGG	Plcz1	2.7438	8.8388	1.04E-18	5.58E-17
822	GCAGATCTAGCAAGTAGGAG	4933434E20Rik	2.374	8.8293	1.07E-18	5.77E-17
823	GGCAGAAACTGCGGGCACTG	Tmc3	2.555	8.8287	1.10E-18	5.92E-17
825	AGTTATGTGTGCAAAGCCAG	Dzank1	2.2438	8.8232	1.12E-18	6.03E-17
821	TGCAGAGACACACATAAGCT	Olfr1231	2.8041	8.8296	1.14E-18	6.10E-17
826	CAGGGATGTACTGAGAGTGA	Zfp354a	2.5695	8.8222	1.17E-18	6.26E-17
829	ATAGTAATAGGCCCCGAATG	Zfp853	2.073	8.8177	1.17E-18	6.27E-17
830	AGATTTGCCATACTTACCTG	Etaa1	2.5848	8.8175	1.22E-18	6.53E-17
824	AGCGGCAATCCTAACAGTGT	Ipo9	3.4102	8.8278	1.35E-18	7.19E-17
827	CCGTCGAAATCGCAGATGGG	Zfp263	3.5135	8.822	1.47E-18	7.80E-17
828	AGTGGCCAGCTGGATAAGCA	4930526A20Rik	3.7852	8.8189	1.66E-18	8.83E-17
831	GCTTCAGTCAATGATACCCG	Spatc1	2.6016	8.7794	1.72E-18	9.15E-17
832	CCTGCGATACTACTACGTAA	Elk4	2.1873	8.7621	1.93E-18	1.02E-16
833	GATGATTCTAGATGCACCAG	Adh6a	2.3395	8.751	2.15E-18	1.14E-16
835	GACCTGAAATAGCCTCGTAG	Vil1	2.2287	8.7481	2.19E-18	1.16E-16
836	AATCCGCACAGCACGTGTCG	4931429L15Rik	2.6024	8.7439	2.36E-18	1.25E-16
837	GCTACAGAGAAATTGTTCAG	Akt2	2.6024	8.7439	2.36E-18	1.25E-16
834	TTCAGTTCACTGTAAAACTG	Stat4	3.3526	8.7497	2.66E-18	1.40E-16
842	ATATCAATGAAACGCACACA	Gpam	2.4153	8.7198	2.86E-18	1.50E-16
838	GGGAAGAACCAGGATCATGA	Gm12906	3.8131	8.743	3.32E-18	1.75E-16
844	TGTCTACAAGCACTGCACCA	Gml	2.2556	8.7004	3.34E-18	1.76E-16
841	TGAGGGACACTGTCATGATG	Mup-ps12	3.3266	8.721	3.41E-18	1.79E-16
839	ATAAATCTGAGACAGATACA	Cct6a	3.5583	8.7264	3.49E-18	1.82E-16
840	TAAGATAAGCACCACAGGAG	Orc3	3.5583	8.7264	3.49E-18	1.82E-16
843	AAACTGTCAACATGATGAGG	Olfr1193	2.7033	8.702	3.48E-18	1.82E-16
845	TCAGGGTCTTACTCTACACC	Kif18a	2.2493	8.6958	3.48E-18	1.82E-16
847	TGTGACACTATTCGGACAGG	Ccar1	2.1453	8.6909	3.62E-18	1.89E-16
846	ACATACAACAGGCTGCGGTG	Mroh5	2.5416	8.6935	3.66E-18	1.91E-16
848	ACAGAGACCAAACACTCCAA	Stt3a	2.4144	8.6839	3.92E-18	2.04E-16
849	GGCCCCGCCTGGAGATGGGT	Vps37d	1.9635	8.6813	3.92E-18	2.04E-16
852	GGTGAGCTCGGCCGGCACGT	C1ql3	2.5712	8.6791	4.17E-18	2.17E-16
853	CCAAGGAGGACCATCTCCTG	Olfr1342	2.2083	8.6715	4.30E-18	2.23E-16
851	GTTTCCCACTCTGAGCGGGT	Ccar1	3.1084	8.6809	4.58E-18	2.38E-16
854	CGACGATGTGGTCATCGGAA	Arpc2	3.1219	8.6707	5.03E-18	2.61E-16
857	AGAATTTCCTGAAATAACCG	Ints12	2.272	8.6471	5.35E-18	2.77E-16
858	GAGCATCACTAGCATGACAT	Gpr12	2.2235	8.646	5.39E-18	2.78E-16
855	TTTGTGACACACCATAGCTG	Efl1	3.2577	8.6668	5.41E-18	2.79E-16
856	ACGTGCATAGAACTTCATGC	Clu	2.5563	8.6492	5.41E-18	2.79E-16
850	AAGCTGATGGTGAACGTGTG	Mnat1	3.6874	8.681	5.46E-18	2.81E-16
859	GCATAGTGAAGCTTGTCCCG	Wsb1	2.7077	8.633	6.40E-18	3.29E-16
860	TGGAAGTACACTCCTAACTG	Vstm5	2.2703	8.6121	7.27E-18	3.73E-16
862	TGGAGATGCAGCAGCTGGGG	Gm11555	2.5884	8.6023	8.20E-18	4.21E-16
864	CACACCCTGGGAAAGGACAA	Zic4	2.1883	8.5974	8.22E-18	4.21E-16
866	AACGGAAGGCATCTCGAAAG	Dmtn	2.3496	8.5937	8.59E-18	4.39E-16
867	ATTACATCTGGCAACGAGAG	Spdya	2.1629	8.5921	8.60E-18	4.40E-16
865	CAGAAGGGCCAACCCAACAG	Phf7	2.5278	8.594	8.74E-18	4.46E-16
861	TTCTTCCGGTGTGTCCAACG	Sorbs2	3.0149	8.6044	8.77E-18	4.47E-16
863	GAGTGTCTGAGTACCGAGAA	Zfp518b	2.8796	8.6009	8.77E-18	4.47E-16
868	GATGGGGTGTGTCTCAACTG	Pbxip1	2.3412	8.5833	9.40E-18	4.78E-16
869	TTTGTGGTGAAGATTTGGGG	Uvrag	1.9219	8.5476	1.26E-17	6.39E-16
871	AACGTAGACAATGTTCACTT	Dsg1c	2.2865	8.5248	1.55E-17	7.89E-16
872	AGAACTTTGACAGAGCGATG	Fgd3	2.4203	8.5175	1.68E-17	8.50E-16
870	GCAGACCCAGAGGACGGTGT	Ptprcap	3.0575	8.5308	1.68E-17	8.53E-16
874	GGCTGTAACCTACCACAGAA	Gm32168	2.3907	8.5093	1.79E-17	9.08E-16
876	AGTCTTGGATGATCTAACCA	Ltn1	1.8578	8.5028	1.85E-17	9.36E-16
875	GAGGTGCTCAAGATCGCCGC	Mocs3	2.7747	8.5063	1.95E-17	9.85E-16
877	CTGGACTGGATGACTGCCAG	Mboat4	2.5735	8.4964	2.05E-17	1.03E-15
873	TGGCTATGGTGTCTAACCAA	Kmt2d	3.3173	8.5155	2.07E-17	1.04E-15
878	GTGGCAAGCACAGTTACCTG	Stn1	2.647	8.4956	2.09E-17	1.05E-15
880	AATGATCGCAGCGATCACGA	Htr1f	2.627	8.4917	2.16E-17	1.08E-15
879	GGACTTGTTTCCTGAATGCA	Tprkb	3.2921	8.4926	2.50E-17	1.25E-15
881	CTCAAGCGCGAACCCGACTG	Cebpd	2.7782	8.4728	2.61E-17	1.31E-15
882	GCATGTGATAGCTAGCATTG	Fam111a	2.6282	8.4551	2.96E-17	1.48E-15
884	CAATAGTATTCGCGTTCCCA	Zfx	2.4873	8.4467	3.11E-17	1.56E-15
886	TCCGTTATATCTATAGACCA	Zfp638	2.3885	8.4354	3.39E-17	1.69E-15
883	AGTAGCCGGTTATTCCACAG	Rad21	3.2256	8.4536	3.43E-17	1.71E-15
885	CTTGGAGTCTCATATCCCAA	Uap1	2.9905	8.4392	3.66E-17	1.82E-15
889	AGTTGTCCATTCCGCACCGA	Elp4	2.1577	8.4228	3.70E-17	1.84E-15
890	CCTCCATCTAGTCTACACCA	Sec16a	1.7145	8.4161	3.89E-17	1.94E-15
887	TTCTCTCCTCCTCTTCTCTG	Bloc1s1	2.8642	8.4271	3.94E-17	1.96E-15
891	GAGTGAGCAGCTAGGACACG	Dph3	2.6971	8.4065	4.54E-17	2.25E-15
888	ACCTGGCCAAGATCTTTGAG	Coq8a	3.5117	8.4229	4.88E-17	2.42E-15
892	GGAGTCCGACTCCTGCCGGG	Gorasp1	2.2873	8.3877	5.04E-17	2.50E-15
893	GCGCATCACCTACTGCGCGG	Fam43b	2.4277	8.3853	5.22E-17	2.58E-15
894	CGTGTGCAGAGACCTCCTCA	2510009E07Rik	2.0645	8.3522	6.73E-17	3.33E-15
896	GGTGAAGAAACAGAAAAGGC	Mup21	2.2995	8.3293	8.29E-17	4.09E-15
897	ACAGTGGGATTATTGACCCG	Vapa	2.1778	8.3226	8.69E-17	4.28E-15
898	GATGAATGGTGAATACTACC	Clta	1.9842	8.3181	8.96E-17	4.41E-15
899	GGCCGAGCCAGAGATTGACG	Rbm47	1.8256	8.312	9.41E-17	4.63E-15
900	AATAATGTTGAATAGTGCAG	Olfr1320	2.426	8.3097	9.91E-17	4.87E-15
895	GGATGGTGGTGCGGACTCCG	Svip	3.3351	8.3333	9.92E-17	4.87E-15
903	CCAGGCTCAAAGATTCAGGT	Elavl4	1.9927	8.3023	1.02E-16	5.02E-15
904	CCAGTGTGACATCACCCCAT	Itgbl1	1.9459	8.2943	1.09E-16	5.36E-15
901	CAGCCACAGAAATGTTCCTG	Olfr293	3.0668	8.3039	1.18E-16	5.77E-15
902	CGGGATCCACTGTTCGGCAG	Sec61b	3.0668	8.3039	1.18E-16	5.77E-15
920	ACCTCAGGAACGTACTCTGT	Kctd14	2.2477	8.2857	1.19E-16	5.81E-15
923	GCGAACAAAGGGCAGAACGG	Ubr2	1.9508	8.2819	1.22E-16	5.92E-15
921	TCTTCGTACGTCGTCGCCTA	NO_SITE_438	2.5433	8.2846	1.24E-16	6.06E-15
924	TTATTTGCACTGGAGCAACA	Tbpl1	2.2822	8.2778	1.28E-16	6.21E-15
922	AGCTCTTCAGTTGCTCACTG	Olfml2a	2.8427	8.2822	1.34E-16	6.53E-15
926	GAATAATCGTTATAAACTTG	Obp1a	2.2672	8.2652	1.42E-16	6.88E-15
925	GGGCTTACCTGTGCTCCGGG	Alkal1	2.9655	8.2739	1.48E-16	7.19E-15
927	GATGCCAAGGGAGTACAATG	Ik	2.1045	8.2581	1.49E-16	7.22E-15
930	AAGTCCTAGAAGATCAATAG	Smap1	1.9794	8.2547	1.53E-16	7.39E-15
928	ATCTCCTCCGGGTCCAACTT	Tomm5	2.1848	8.2548	1.54E-16	7.43E-15
929	CGAGGTACTCGAAGCCCATG	Serpina9	2.4137	8.2547	1.57E-16	7.58E-15
931	AGAGTGAACTCAGTGAGTCG	Sdr39u1	2.9747	8.2495	1.82E-16	8.80E-15
905	ACGCAAAGCCGTCATCGTGA	Rpl27	3.6637	8.288	1.97E-16	9.36E-15
906	ACTCATACCATAAAGTCACT	Snapc3	3.6637	8.288	1.97E-16	9.36E-15
907	AGACCTGGGAGGAGTTCAGC	Gm13736	3.6637	8.288	1.97E-16	9.36E-15
908	AGCTGCAACTTGCATCCTGG	Commd3	3.6637	8.288	1.97E-16	9.36E-15
909	ATTAGCGTCTACGACCACCA	Nus1	3.6637	8.288	1.97E-16	9.36E-15
910	ATTGGATGGAAACTCATCTG	Casp8ap2	3.6637	8.288	1.97E-16	9.36E-15
911	CAGTCCATAGGCCTTCCGGG	Tkt	3.6637	8.288	1.97E-16	9.36E-15
912	CCATCTGCCGAGTGACTGGT	Gm6204	3.6637	8.288	1.97E-16	9.36E-15
913	GAAGCGTCCTGATCAGACAT	Morc3	3.6637	8.288	1.97E-16	9.36E-15
914	GGAGAGAAACCATATAAGTG	Zfp708	3.6637	8.288	1.97E-16	9.36E-15
915	GTCTTTAAAAAAAACCAACG	Gm5751	3.6637	8.288	1.97E-16	9.36E-15
916	GTTTCGACGAGCTCGTCGCA	Alg13	3.6637	8.288	1.97E-16	9.36E-15
917	TGAAGCTCACAACATCGGTG	Ercc2	3.6637	8.288	1.97E-16	9.36E-15
918	TGAGAGGCTTACCTGCTCTG	Dnajc17	3.6637	8.288	1.97E-16	9.36E-15
919	TGTCCACTTACATTCCGGAT	Rpl13	3.6637	8.288	1.97E-16	9.36E-15
932	GTAAATCGATCCGGAACCCG	ONE_INTERGENIC_SITE_415	2.5956	8.2295	1.99E-16	9.44E-15
934	CAAACTTCTCCAGTGCTGTG	Ttc36	2.0553	8.2192	2.06E-16	9.74E-15
935	TGTTTGCAAGATGGAGACCG	Ajap1	2.3267	8.2152	2.17E-16	1.02E-14
937	AGTGCAAAGAAACATGTGTG	Pik3c2a	1.9826	8.2117	2.19E-16	1.03E-14
933	CATTAGCAAGGACTTCACAG	Gm51557	2.9841	8.2259	2.23E-16	1.05E-14
938	ACCTCTAAAAGCACATAACG	Moxd1	2.237	8.2082	2.28E-16	1.07E-14
939	AGAACTCGCAGAGAAATACC	Ik	2.8111	8.2042	2.57E-16	1.21E-14
941	ACAGACCTACAACAAACACA	Cnot4	2.6595	8.2	2.58E-16	1.21E-14
942	AGGCAAATGTAGGGTCACTG	Frmpd2	1.7025	8.1877	2.66E-16	1.25E-14
944	ACCAGCCGCACTCAAAGCGT	Plxna1	2.3252	8.1774	2.97E-16	1.39E-14
943	ACATTACCTGTAGGGACCAA	Rida	2.4117	8.1778	2.99E-16	1.40E-14
940	CCCAATGATGATACCTTGGT	Gldn	3.3902	8.2009	3.08E-16	1.44E-14
945	TCCCAACAGCCTTAAACCGC	ONE_INTERGENIC_SITE_500	2.4342	8.174	3.09E-16	1.44E-14
946	CATCATTTCTGGGATGGGAA	Scrg1	2.235	8.1715	3.09E-16	1.44E-14
947	TGAGAACAGAAAGTTGCTAG	Gm8050	2.3515	8.1713	3.13E-16	1.46E-14
948	CATGCCCAGAAACAACAGCA	Izumo4	1.844	8.1673	3.16E-16	1.47E-14
950	CCAACCCTTACGTTACCATC	ONE_INTERGENIC_SITE_221	2.0805	8.1641	3.26E-16	1.52E-14
936	TATACTTTGGATGTGACCAC	Hnrnpr	3.8016	8.2137	3.27E-16	1.52E-14
949	CAAGCCGAAATCCTTCAGTG	Cyp2a22	2.4983	8.1646	3.37E-16	1.57E-14
952	GACCTCAGGGCCAACATGGG	Ceacam16	2.6385	8.1556	3.72E-16	1.73E-14
953	AGCAAGAGGCGCCCGCCCTG	Ddx28	1.7096	8.1462	3.76E-16	1.74E-14
951	ACACTCACCATTTACCACAT	Nop16	3.0152	8.1597	3.91E-16	1.81E-14
954	ACAACGGTATGTGTTGTCAG	Mypop	2.561	8.1221	4.84E-16	2.24E-14
956	GCCATTGGTCAACACCTGAG	Galm	2.3311	8.1111	5.14E-16	2.38E-14
955	ACTTGGTCAGAATACTACAG	Atp6ap1l	2.7169	8.1152	5.27E-16	2.44E-14
957	CTTGGTGCGAAGAATTCACA	Snx14	2.9402	8.1086	5.86E-16	2.70E-14
959	ACTCGTCGTTGAAAAACCTG	Fcna	2.5442	8.0906	6.26E-16	2.89E-14
958	CGATGGCAAGACTATCAACG	Gm15455	3.0509	8.1027	6.33E-16	2.91E-14
961	GCTGCGCACCGGTTCCAGGG	Cfap410	2.7197	8.0782	7.16E-16	3.29E-14
960	TTGATGCATCCTGTATTGAG	Ofd1	2.9488	8.082	7.31E-16	3.36E-14
963	AGTTCGTTCGACACGTACTG	Nono	2.5444	8.0512	8.66E-16	3.97E-14
966	CGTAGATATTGTCGAAACGC	Ocstamp	2.1776	8.0397	9.12E-16	4.18E-14
965	ATTTACTAAGGTGATCGTCC	Ykt6	3.1076	8.047	1.02E-15	4.65E-14
968	AAGAACTTGAGCTAATCCAG	Il5ra	2.2339	8.027	1.02E-15	4.65E-14
964	CAATTAGAAGTACCTTCCGA	Gtf3c2	3.2441	8.0471	1.06E-15	4.83E-14
970	ACGTACAAGACAGAGGCCAA	Tmed3	2.5279	8.0213	1.10E-15	5.03E-14
967	TCATCAGGTGATGTCCATAG	Chmp6	3.1989	8.0292	1.21E-15	5.50E-14
969	GCAGTGTTTCAGGGTGCTAT	Vmn1r209	3.1784	8.0265	1.23E-15	5.58E-14
972	GGAGCAAAGGGAGATGGACA	Teddm2	2.1209	8.003	1.23E-15	5.58E-14
962	CTGTTGGACGAAAGTCTCGG	8030462N17Rik	3.7793	8.06	1.24E-15	5.65E-14
971	GACAAACAGAGTCCTGCTAA	Zmym2	2.7255	8.004	1.32E-15	5.98E-14
974	CTTGTATCGGACTCGCGTAC	NO_SITE_240	1.885	7.9827	1.43E-15	6.51E-14
973	CTGGAGTAAGACACACACAT	Cdadc1	2.76	7.9931	1.45E-15	6.57E-14
975	GAAAAACAAATTGAGAAGGT	Gm8080	2.5279	7.9814	1.53E-15	6.91E-14
976	TCAAGCTCCAGTTTCACCTG	Apol7a	2.0992	7.9736	1.55E-15	7.03E-14
977	AACCAAAATTCGAATTGCCT	Rtraf	2.1979	7.9732	1.57E-15	7.09E-14
979	GCTGCCTGTTTATAACTACC	Dazl	1.3989	7.9701	1.59E-15	7.16E-14
978	TGCTAAAGATATCTGCACTG	Olfr159	2.1915	7.9709	1.60E-15	7.20E-14
980	AGCTACTGCAGCGGAAAGGG	Scgb2b27	2.1672	7.9651	1.67E-15	7.53E-14
982	AAAACAACCTGAATCCCATG	Cpne3	2.1446	7.9637	1.69E-15	7.60E-14
985	CATTTGCAGCTGAATAAGAG	Tmem232	1.6411	7.9609	1.71E-15	7.68E-14
986	TTGCCGGGTATATGGTACAG	Klhdc8b	1.9023	7.9606	1.72E-15	7.71E-14
981	GCGTATCGAAAACAGGCACC	POTENTIALLY_ACTIVE_203	2.5626	7.964	1.77E-15	7.93E-14
983	CTGGATGGGCACACACCCTA	Tsen15	2.6461	7.9624	1.82E-15	8.14E-14
984	GTTGATCCAAAACGACACCC	Gabrb1	2.6461	7.9624	1.82E-15	8.14E-14
987	GGATGAGATTCTCCCAGCAG	Eif4e2	2.9982	7.959	2.02E-15	9.06E-14
988	AGCTATCTGATGGAGTGCAT	Vmn2r114	2.6996	7.9467	2.09E-15	9.32E-14
990	CAGATCTCCTAATGAACGGA	ONE_INTERGENIC_SITE_198	2.0591	7.9248	2.30E-15	1.03E-13
992	GGTTGCCAGTGTAATTCACG	Lamb2	1.9988	7.922	2.35E-15	1.05E-13
991	ACAGTCGCGATGACGAATCG	NO_SITE_35	2.2422	7.9223	2.38E-15	1.06E-13
993	TGCACCAATGTGATCCATGG	Micall1	2.0989	7.9001	2.81E-15	1.25E-13
989	TATTCAAGCTGAAATCTACC	Haus2	3.3463	7.9296	2.84E-15	1.26E-13
995	GGTGAAGGTGACTCCGAACA	Opn3	2.3408	7.8987	2.90E-15	1.29E-13
996	ACTTTAGTTCACTTACCGGT	Ugcg	2.735	7.8917	3.28E-15	1.45E-13
998	AGCCTCTGACAGTTACTGAG	Zfp939	2.5635	7.8836	3.38E-15	1.50E-13
997	GGGCTGCAACATAAGCCGCT	Pip5kl1	2.6494	7.8838	3.43E-15	1.52E-13
999	CAGAGAACACGTACGCGGAG	Ipo4	2.3495	7.8707	3.64E-15	1.61E-13
994	AAGGAATCAAACTGGCTCGG	Lipt1	3.4589	7.8994	3.76E-15	1.66E-13
1000	GCAAGTAGTTGTGTGGACGT	Klhdc8a	2.1061	7.8602	3.87E-15	1.71E-13
1001	TCCGAGTGATGTCATAAACC	Rab17	1.8966	7.8578	3.92E-15	1.73E-13
1002	AAGGGAATTACATCCACAGT	Mcpt1	2.2934	7.8502	4.26E-15	1.87E-13
1003	CAGCGCGGGCATCATGACAA	Brd8	2.2934	7.8502	4.26E-15	1.87E-13
1004	CTACTACCAAGGATCTCAAG	Arl15	1.8308	7.8472	4.26E-15	1.87E-13
1006	TGGGGTCAAACTTACGCCTG	Arpin	2.0315	7.8393	4.56E-15	2.00E-13
1007	TAGCCGATGTAGACCGAAGG	Atg4d	2.4661	7.8373	4.83E-15	2.12E-13
1005	ATGTCCTAGTGGATCCAGAG	Gtf3c6	2.8737	7.8415	5.06E-15	2.22E-13
1009	CCTGATTGACAAGTACCTGG	Ankrd23	1.6467	7.8251	5.07E-15	2.22E-13
1010	CATCCACCGCAACAAGCGCA	Cyp26b1	2.1888	7.8225	5.26E-15	2.30E-13
1014	GTGAGTCTGAAGTCACTGTG	Olfr725	1.9941	7.8145	5.54E-15	2.42E-13
1011	CATGCATCTAGATGGAACGG	Cd3d	2.4803	7.82	5.55E-15	2.42E-13
1015	AGGTATCCACCACAGCAGCT	Abhd14b	1.9383	7.8131	5.60E-15	2.44E-13
1008	GGGCGCCTACTCGCACCCCG	Foxd3	2.9494	7.8309	5.61E-15	2.45E-13
1012	AATCAATGTGAAACAAATTG	Ccr5	2.8239	7.8181	6.03E-15	2.62E-13
1013	GAGGACGCAGGACAACTGTG	Ssr2	2.8239	7.8181	6.03E-15	2.62E-13
1019	CCCGACGCTCGAGGGTTCCG	Slc25a46	1.9437	7.7994	6.24E-15	2.71E-13
1018	GAGCTGATCAATGCGACGAT	Immt	2.4953	7.8042	6.31E-15	2.74E-13
1021	ACCAGGTCGGACGTACTTGA	Gpx1	1.9635	7.7937	6.53E-15	2.83E-13
1020	CGTGTATCTAGTCATACGGA	Tap2	2.5843	7.7976	6.75E-15	2.93E-13
1016	AGATGTGCAGAGGTGCAAGG	Asb16	3.206	7.8128	6.96E-15	3.01E-13
1017	GGGATCGCTGACCCCGACCG	Pawr	3.206	7.8128	6.96E-15	3.01E-13
1024	GCCGCGACCTCTTTGCCGAG	Snapin	2.528	7.7782	7.79E-15	3.37E-13
1025	GGATTGACGATAGTTCCTAT	Defb26	1.9001	7.7626	8.34E-15	3.60E-13
1026	TGACGAGAGGACCTTCGGGT	Gm20498	2.0339	7.7602	8.53E-15	3.68E-13
1022	AGGCGGGCTAGGGTTCCCCG	Ttc9	3.5079	7.7897	9.22E-15	3.97E-13
1023	TGCAGGGCACATGGACACAT	Cd33	3.5079	7.7897	9.22E-15	3.97E-13
1028	GTTGGACTGTTTCACTCTTA	Gm9602	2.3764	7.7489	9.61E-15	4.13E-13
1029	TGGTGATGCAGTATGGCGAG	Bdh1	2.1189	7.744	9.74E-15	4.18E-13
1031	ATTTATAGTGCTGATGATCA	Olfr851	2.0197	7.7386	1.01E-14	4.34E-13
1032	GGTTAGCATTGAGCGCTACG	Nmur2	2.4793	7.7374	1.07E-14	4.58E-13
1030	TGATCGTGTCGAACTTCAGT	Kcnd2	2.7492	7.7406	1.10E-14	4.70E-13
1027	CATAGGGGTCGCAGACCATG	C1ql3	3.3725	7.7497	1.21E-14	5.18E-13
1034	TGGCCCTACAGGTATTATCG	Rab35	2.1882	7.7095	1.28E-14	5.49E-13
1035	CGATTCAATGCAAAGAACAC	ccdc198	2.1217	7.7055	1.32E-14	5.63E-13
1033	CTGGTATAAGGAGAGGAGCG	ONE_INTERGENIC_SITE_278	2.8415	7.7147	1.38E-14	5.87E-13
1037	TGAGCACTGAGTAGCGGAGT	Olfr1357	2.2948	7.6989	1.41E-14	6.01E-13
1039	GGCAGGGTAGGCGTCCACCA	Pyy	1.7619	7.6916	1.45E-14	6.19E-13
1040	CCAGGTCCCCCAACACCCGG	AI467606	1.8441	7.6882	1.49E-14	6.36E-13
1042	CCATGTGCCCTATATCACAC	Muc2	2.5463	7.6854	1.63E-14	6.91E-13
1045	ACACGACTGTCCCTCCGCCA	Igfbp5	1.6654	7.6721	1.69E-14	7.19E-13
1043	ACACAGTTGGATGCACTCAC	Lypd2	2.4093	7.6735	1.75E-14	7.40E-13
1041	TCATTTATACTAGAGAAGGC	Hnrnpf	2.9122	7.6858	1.76E-14	7.44E-13
1038	CGTCACTGTAGAGGGTGACG	Ppcdc	3.3352	7.6981	1.80E-14	7.62E-13
1048	TGAGTTATCAGTCAGAACCA	Fam166c	1.7717	7.6622	1.83E-14	7.74E-13
1050	AGTACATGCTGGTATTCAAG	Ext1	2.2346	7.6538	1.99E-14	8.42E-13
1036	AACACTGCAACAATGTATGG	Vps39	3.682	7.7011	2.01E-14	8.49E-13
1046	GAACTTAAAGGCGTTCCGAA	Ankef1	2.7994	7.6649	2.01E-14	8.49E-13
1051	ATAAAGGGTGGCATCACCTG	Ttc33	2.2835	7.6504	2.06E-14	8.67E-13
1052	TGCGCCGGGAGTCAAGATGT	Ndufb4	2.0336	7.6443	2.12E-14	8.91E-13
1047	CAGAGCATAGAGAAAGAGCG	Tmem205	3.0288	7.6649	2.13E-14	8.98E-13
1054	ATGACCTTACCTGGTAGGTG	Ewsr1	2.0854	7.642	2.16E-14	9.08E-13
1053	TCTGATCCAGCAATACGAAG	Rnh1	2.2744	7.6429	2.18E-14	9.14E-13
1044	GGCAGGAGAGTCTGGCTCCG	4930449I24Rik	3.4536	7.6731	2.28E-14	9.55E-13
1055	ACCAGAAAGTAACTATGATG	Pot1b	2.5663	7.6364	2.39E-14	1.00E-12
1056	CAGCTGTCTAAGTCGGTCCA	Clspn	2.5663	7.6364	2.39E-14	1.00E-12
1057	TTTCTTATTTGCAACCCCAG	Cxadr	2.1332	7.6273	2.43E-14	1.02E-12
1049	TAATAAATTTCGGAAAAACG	Btbd7	3.3011	7.6583	2.43E-14	1.02E-12
1059	GCAGGGAAAGCATAAAATTG	F830016B08Rik	2.372	7.6249	2.54E-14	1.06E-12
1058	TTGATTGTGTCAATTCAAAG	Ccdc18	2.9302	7.6267	2.80E-14	1.17E-12
1061	GACCGAGGAGAAACCACTGC	Tradd	1.793	7.6059	2.83E-14	1.18E-12
1060	GGCCTCATCGATGAGATCCA	Mrpl28	2.4477	7.6069	2.95E-14	1.23E-12
1062	CAACTGGAAAAAGCTGAAGG	Lrpap1	2.2092	7.6023	2.97E-14	1.23E-12
1064	GGGGTGTCATAGAGTTGTGG	She	1.9842	7.5946	3.10E-14	1.29E-12
1063	GCAGGCAACAGACAATGACG	Cdh23	2.3488	7.5976	3.13E-14	1.30E-12
1065	GACTTATCTCACGACCAGAG	Kat14	2.0123	7.5914	3.18E-14	1.32E-12
1066	GCAGGCTCTCAAAACAGGTG	Clec10a	2.1741	7.591	3.23E-14	1.34E-12
1070	CCCTCAGTGACCCAGAACCG	Dedd	1.6433	7.5675	3.81E-14	1.57E-12
1068	CTGTGTTTCCCTGAACGGAG	Poglut3	2.8685	7.5793	3.99E-14	1.65E-12
1071	TGCAGCGAGATGGATGACGT	Gfus	2.3164	7.5632	4.06E-14	1.68E-12
1072	CTCCGAAATTTACCGCATGG	Igf1r	2.1002	7.5578	4.15E-14	1.71E-12
1073	TCGGGCAAGACCTTGATGTG	Pcdhga1	2.2612	7.5549	4.30E-14	1.77E-12
1069	ACAGATTGCTGCTATTCACA	Smc3	3.1456	7.5791	4.31E-14	1.77E-12
1067	GTGGAGTACAGGGTACAGGG	Pigs	3.4053	7.5824	4.55E-14	1.87E-12
1076	AGAGTGGTCAACATTGCCTG	Rcbtb1	1.9026	7.5425	4.63E-14	1.90E-12
1074	TGTGGGCAGAAGATTACACG	ONE_INTERGENIC_SITE_542	2.6377	7.5521	4.66E-14	1.92E-12
1075	AGTTTGGTGACTTCAGTAAG	Gm5128	2.8761	7.5462	5.16E-14	2.12E-12
1077	TCGGAGTCCAGCAAGCATTG	Gnl3	2.4764	7.5262	5.52E-14	2.26E-12
1078	AGAACCAGCTGCCACGCTAG	Arpp21	2.3145	7.5215	5.59E-14	2.29E-12
1079	GGAACCGGGTCCTGTCTCGG	Hpn	2.1826	7.5153	5.79E-14	2.37E-12
1080	CCTGTTGGCAGTACCCACCG	Prodh2	2.3796	7.5137	5.99E-14	2.45E-12
1084	AGGTGTGGATGACAACTCGG	Tdp1	2.2502	7.5079	6.16E-14	2.52E-12
1083	GCAGTTCAAGCAACAGCTGA	Gm5203	2.568	7.5093	6.40E-14	2.61E-12
1082	GCCTACAGCGTTCATTATGG	Dph5	2.7745	7.5117	6.56E-14	2.68E-12
1085	GACCAATACCTGCTTCATGT	Uxs1	2.5097	7.4952	7.05E-14	2.87E-12
1086	AGAACTCGGCGAAGACGTCG	Usp35	2.391	7.4873	7.34E-14	2.99E-12
1081	AGGTCCATGATTGAAACACG	Srpr	3.3618	7.5121	7.72E-14	3.14E-12
1087	ATCAACGACTACCAGCCCGG	Alkbh5	2.7371	7.4783	8.41E-14	3.41E-12
1088	CCTGGTTATATTCAAAGGTG	Btbd35f23	2.5476	7.4731	8.40E-14	3.41E-12
1092	GGTCGGCGCTCATGACGGCG	Npbwr1	1.969	7.459	8.77E-14	3.56E-12
1093	GAAGATCAGCAATAACATGG	Gm3115	1.932	7.458	8.83E-14	3.58E-12
1089	TGGATTATAGATTCAACACG	Dnhd1	2.6412	7.4683	8.88E-14	3.60E-12
1091	CTTCAGCTCAATCCACACAT	Rnf43	2.591	7.4629	9.16E-14	3.70E-12
1090	AGGAGGCACAGATAATTCAG	Utp3	2.9959	7.4682	9.69E-14	3.92E-12
1094	ACTCTAGGAATTTGGCCCAG	Cyp3a41a	1.9562	7.4433	9.87E-14	3.98E-12
1096	GTGAAGGTGCGAATCCAGCA	Olfr765	1.7665	7.44	1.01E-13	4.07E-12
1095	TCGCTGAGTAGACCAAACAG	Slc18b1	2.3535	7.442	1.03E-13	4.16E-12
1098	GGAACCACGAGTAGACGGCG	Tigd5	2.3105	7.4375	1.06E-13	4.27E-12
1099	GGCAGATGGGGACTACCTGT	Hps4	1.8053	7.4267	1.12E-13	4.48E-12
1097	ATAATGATATAAACCCCGTG	Pla2g4a	2.7409	7.4384	1.14E-13	4.58E-12
1101	TCCACAATGCAATAGCACTG	Rassf10	1.8148	7.4199	1.17E-13	4.71E-12
1100	GGAGCAAAGAACCCAACCCC	Sirt5	2.2368	7.4202	1.20E-13	4.81E-12
1102	CCAGACCTTACCCAAGAGAG	Frmd8	2.3639	7.4131	1.29E-13	5.15E-12
1103	CAACGTCTTCGACGAGAACA	Ncs1	2.7061	7.4127	1.37E-13	5.50E-12
1104	GAGAGCAGGTCACTCCAAGG	Ncor1	2.7061	7.4127	1.37E-13	5.50E-12
1105	CACCACCATCCCAAAAATGC	Olfr832	1.734	7.3922	1.45E-13	5.78E-12
1106	GATGGTGGCAAATAGCACCG	Npffr2	2.1475	7.3919	1.47E-13	5.88E-12
1108	AGTGTAGGAAAACTCTAAGA	Olfr810	1.9907	7.3794	1.60E-13	6.39E-12
1109	GCATGAGACAGACGTACCGT	Rmc1	2.6178	7.3776	1.76E-13	7.01E-12
1111	GAGACACACGCCGTGAAAGG	Gm32552	2.0344	7.3639	1.80E-13	7.18E-12
1107	GACCACTTGGAAAATACCAA	Ddx47	3.0532	7.388	1.81E-13	7.21E-12
1112	TATCACTTCTGTGATACACA	Slc35a1	2.2016	7.3631	1.84E-13	7.31E-12
1115	GGGCGCTGTATAGAGTCAAG	Col11a2	1.8951	7.3476	2.03E-13	8.04E-12
1113	CAAGGAATACGTGTACAACC	Cfap157	2.7491	7.3584	2.09E-13	8.30E-12
1117	GAAGAAGACATTCTGACCAG	Serpina5	1.8025	7.3428	2.10E-13	8.31E-12
1114	GTTGGATGAAAACTCCACCA	Limch1	2.9291	7.3567	2.22E-13	8.78E-12
1119	TGGGGTCACTGGCTAGACGG	Frmd4a	2.0674	7.3361	2.22E-13	8.80E-12
1110	AATCTCATTGACAAATGTGG	Olfr355	3.2247	7.3656	2.26E-13	8.93E-12
1118	ACAGGGGAAGAGTACTGAGT	Siah1b	2.5485	7.3423	2.26E-13	8.93E-12
1120	ATACAGCATATGGCGACATA	Tmem167	2.3605	7.3264	2.47E-13	9.74E-12
1121	ATACTTCGCTCGTAACGCGT	NO_SITE_92	1.9568	7.3152	2.59E-13	1.02E-11
1116	TCGTGTCAATAAAGCTCCGG	Rbm19	3.172	7.3443	2.61E-13	1.03E-11
1123	GATTCGATCGGTCGTATACG	NO_SITE_280	2.4732	7.3079	2.89E-13	1.13E-11
1125	GCAGATAAGACGTCTTTCCA	Gpatch4	1.9439	7.3004	2.89E-13	1.13E-11
1122	CAACAGACATGTGCAACCAA	Vmn1r70	2.6793	7.3104	2.95E-13	1.16E-11
1126	TATGATCCGATCCTTCCCTA	Chchd4	2.2935	7.2999	2.98E-13	1.17E-11
1127	CAGCCACACGAGCCCCACGG	Galr3	2.5488	7.2981	3.15E-13	1.23E-11
1124	AGGAAACTCCAGATCCCAGT	Ugt2b35	2.8626	7.306	3.19E-13	1.25E-11
1128	GATTTCCGCAGGTTAGAAGG	Ebf1	2.571	7.2917	3.32E-13	1.30E-11
1130	TTTGGTTGAGAAACAATACA	4933402N03Rik	2.4562	7.2826	3.48E-13	1.36E-11
1129	TCAGTACTACTTACATTGAG	Gtf3c3	2.716	7.2887	3.50E-13	1.37E-11
1131	GAAAAGACGGAGACTCGTGA	Ubxn8	2.1809	7.2758	3.52E-13	1.37E-11
1132	GAGTAGTATTTCGTACCCCA	ONE_INTERGENIC_SITE_329	1.957	7.2719	3.57E-13	1.39E-11
1133	CACTGGCCAGTGTGAAACAG	Gatd1	2.1456	7.2711	3.63E-13	1.42E-11
1134	CCCACATGTTCTGAATAGGC	Rhox6	2.2097	7.2448	4.44E-13	1.73E-11
1135	CTACAGGGGCCATTGATGTG	Gm15711	2.3569	7.2386	4.74E-13	1.84E-11
1136	GCAGGACTTACAGCCCCCAC	Gm29735	2.4241	7.2372	4.84E-13	1.88E-11
1137	AGGGCCTCAGTATCCATGAG	Anks3	2.2609	7.2331	4.87E-13	1.89E-11
1140	GCAGAAACTTTACCGTTGAG	Car12	2.0633	7.2158	5.43E-13	2.11E-11
1139	CCCTACAGGAAACTGCACAG	Zbtb16	2.4718	7.2183	5.61E-13	2.17E-11
1142	TTCCCTTCTACAGTGAATGG	Nipal4	2.289	7.2134	5.65E-13	2.19E-11
1141	ATATAGGTGACATTAACAAG	Gm14599	2.4388	7.2142	5.75E-13	2.22E-11
1143	GATGGAAATACTGGTCGTCA	Pcsk4	2.332	7.2118	5.75E-13	2.22E-11
1144	GGTTACCAATGTCAGCGACG	Trmt9b	1.7286	7.2043	5.84E-13	2.26E-11
1145	AGCAGGAATTCGTCTTCCAG	Folr1	1.9713	7.201	6.02E-13	2.32E-11
1146	TAGAAGAATAGTGTGCACAA	Olfr348	2.1987	7.1995	6.20E-13	2.39E-11
1138	AGGCCGGCCGTGGACCCACG	Adat3	2.9877	7.2202	6.25E-13	2.41E-11
1147	TCTACATCGTACAGACGGTG	Slc5a12	2.2683	7.197	6.36E-13	2.45E-11
1150	CTTTCCCAACCCCTAGTGTG	Krt81	2.0451	7.1884	6.64E-13	2.55E-11
1148	ACACCGAATCCTATGACCGG	Sfmbt2	2.3086	7.189	6.78E-13	2.60E-11
1149	TAAAGCATAACACTTATGAG	Gm609	2.3086	7.189	6.78E-13	2.60E-11
1153	AAACATATTTGATTACTGCA	Acbd6	2.055	7.1802	7.05E-13	2.70E-11
1151	ACGCTTAAGTGAAATGCTGG	Vps50	2.508	7.1857	7.19E-13	2.75E-11
1152	AATACCAGCGGTGTACCATG	Ghitm	2.3801	7.1806	7.29E-13	2.79E-11
1155	GCGACCCAGCGTGGACACGC	Begain	2.2866	7.1697	7.79E-13	2.98E-11
1154	TGGTGTGATAAGATCCAGGT	Aldh1l1	2.5281	7.1731	7.91E-13	3.02E-11
1158	ACATCTACTATTAGAGCTAT	Dnaaf6b	2.3299	7.1675	7.97E-13	3.04E-11
1159	GATAACGGCAAAGGTACCTG	Slc26a9	2.3299	7.1675	7.97E-13	3.04E-11
1162	CATGTGAGGACATTGAACGG	Acap3	1.7902	7.1594	8.12E-13	3.10E-11
1164	CATGTTCTCTAAGTTAGGCA	Spata32	1.4159	7.1533	8.47E-13	3.23E-11
1165	CCAAGTTCCCTAGCGCCATG	Men1	2.1108	7.152	8.70E-13	3.31E-11
1156	ATTGGAGGCCCAAATGGCGA	Samd7	2.8255	7.1686	8.75E-13	3.33E-11
1157	CGATATCTCGAAAATTTCAG	C1galt1c1	2.8255	7.1686	8.75E-13	3.33E-11
1163	GTTGCAAGATTCCCGCCGGG	Ankrd54	2.5982	7.1556	9.12E-13	3.46E-11
1168	CAGCCTCCACGTGACCCGAC	Gm41291	1.6995	7.1422	9.19E-13	3.49E-11
1167	CCATTCAAGTCTGTTACCTG	Btbd2	1.9185	7.1426	9.21E-13	3.49E-11
1166	TGCAGAGTATTTCAGATCTA	Gm8232	2.3064	7.1448	9.37E-13	3.55E-11
1169	AGTCTCTTCTATCTTCAATG	Armh4	1.6602	7.1315	9.93E-13	3.76E-11
1160	ACTCGTGCTTGGACACTCTG	Dnase1l2	3.2709	7.1664	1.01E-12	3.82E-11
1161	TATCCGAGTCGATCACGACA	Rtf1	3.2709	7.1664	1.01E-12	3.82E-11
1170	GCTGCTCTCACCTTACACCA	Reep4	2.2842	7.1257	1.07E-12	4.05E-11
1175	GCATATAGATATCAGACCCA	Gm8700	1.7309	7.1174	1.10E-12	4.15E-11
1174	AGACTGTGTGGATAGTGGGC	Fdxr	2.0897	7.1176	1.12E-12	4.20E-11
1171	CACATGGACATCCCAGTGCG	Hmgcll1	2.6575	7.1229	1.17E-12	4.42E-11
1173	ACTCTAAGAGAAGATACTGG	Gm32211	2.5501	7.1181	1.19E-12	4.47E-11
1177	CAATGCTCCAGTATAACCCA	Ms4a18	1.7823	7.1039	1.22E-12	4.57E-11
1179	GGGCTGGTGAGGATTACTGC	Pou6f1	2.0485	7.1011	1.25E-12	4.71E-11
1182	GCCGGTCAACCAGTCCATCG	Myo19	1.7267	7.097	1.28E-12	4.79E-11
1180	TGGAATGCAATTGTCTCATG	Gm3278	2.3041	7.1003	1.30E-12	4.85E-11
1183	TCACTCCAACAATCAGACCT	Tnfrsf1b	1.9373	7.0953	1.30E-12	4.87E-11
1172	TCTTACCCACAACAAAGACG	Dip2c	3.0663	7.1223	1.31E-12	4.92E-11
1184	CTGTAAATCACATCCCATGG	Phf11	1.6823	7.0888	1.35E-12	5.06E-11
1185	GCCCTGGGTACCAACAGCTG	Srrm4	2.0696	7.086	1.40E-12	5.23E-11
1176	CTTTCCACTGTCTCCCTGTG	Gm46934	3.2062	7.1156	1.44E-12	5.37E-11
1187	CCAGCACTGAGAAACGCATG	Nudt16l1	2.0807	7.0797	1.47E-12	5.47E-11
1186	AAAGAAAGGAAGTCATCACG	Rsrc2	2.2818	7.0814	1.48E-12	5.52E-11
1178	CATCTGTGGGATGGAACCCG	Olfr1361	3.106	7.1016	1.55E-12	5.75E-11
1207	GGATGGCTATACCCTCTACG	Mfap4	1.8565	7.0694	1.56E-12	5.81E-11
1181	TCACCGCCATGGCCGAGGAA	Rps12	3.1281	7.097	1.61E-12	5.98E-11
1208	GGCCACGACACAGTTGTGGG	Gm648	1.9764	7.0611	1.67E-12	6.19E-11
1188	GTCTCGCCATAAGCATCTCG	Rpp40	2.7835	7.0767	1.69E-12	6.29E-11
1209	CACAGAGACACCCATGATCG	Fkbp4	1.8072	7.0556	1.72E-12	6.39E-11
1210	TTTCTCTACCTAGCAAACTC	Rnf122	2.4515	7.0554	1.84E-12	6.80E-11
1212	CCTTGGCACCGTAAGCCTGA	Gpc6	2.2313	7.0473	1.88E-12	6.97E-11
1213	TTGTTCAACTCACCTCTGGG	Mrpl49	2.0225	7.0406	1.94E-12	7.16E-11
1211	GCAGGGCACAGGAACCCGTG	Ddx51	2.5072	7.0481	1.96E-12	7.23E-11
1214	GAACGGATGATTCTTGCCGT	Pou4f3	2.032	7.0306	2.08E-12	7.69E-11
1216	GTAAGCAGCCACTACCGACA	Dlx4	2.1206	7.024	2.20E-12	8.11E-11
1217	TTGACCTCCATAGGATCTAG	2310061N02Rik	2.0419	7.0213	2.23E-12	8.21E-11
1218	AAGAACGCTACCTACTGCTG	Alg3	1.8238	7.0182	2.25E-12	8.30E-11
1219	CAGACTTGAGCACATAATCT	Htatip2	2.047	7.0169	2.30E-12	8.46E-11
1220	CTGTTCCGTCAGAAGACGAG	Spats1	1.977	7.016	2.30E-12	8.47E-11
1215	AGCACAGTCTATGCTTACGT	Wdfy3	2.5508	7.026	2.31E-12	8.50E-11
1189	AAAATGTGATCAAAACAAGG	Xpo1	3.4546	7.0739	2.58E-12	9.34E-11
1190	AAGTCCGAGTTACACCAACC	Rps3	3.4546	7.0739	2.58E-12	9.34E-11
1191	AGAAATTCAAGACGTTCCAA	Rbm39	3.4546	7.0739	2.58E-12	9.34E-11
1192	AGTGTATACTACCAACCCAA	Naa25	3.4546	7.0739	2.58E-12	9.34E-11
1193	ATTGAAAGTTGGCCATTCAG	POTENTIALLY_ACTIVE_85	3.4546	7.0739	2.58E-12	9.34E-11
1194	CAGCTCTCTTCGGATCAACA	Phb2	3.4546	7.0739	2.58E-12	9.34E-11
1195	CATGGCCTGGAGAGTCGATG	Eef2	3.4546	7.0739	2.58E-12	9.34E-11
1196	CCACTATACTAAGCAGCAGG	Gm8094	3.4546	7.0739	2.58E-12	9.34E-11
1197	CGTGGTGAAGCATGTGCTAG	Copa	3.4546	7.0739	2.58E-12	9.34E-11
1198	GACGCCTATAGTGATTCAGA	Ppp1r2	3.4546	7.0739	2.58E-12	9.34E-11
1199	GCAGTACACAAATGCCGTAC	Snrpa1	3.4546	7.0739	2.58E-12	9.34E-11
1200	GCCACTGGAACAACTAATGG	Xrn2	3.4546	7.0739	2.58E-12	9.34E-11
1201	GGACCACCACTGGAACAACG	Eif2b2	3.4546	7.0739	2.58E-12	9.34E-11
1202	GTCCAGAAGAAAGCAGAACA	Gm10340	3.4546	7.0739	2.58E-12	9.34E-11
1203	GTTCGTCCGCAACGATTGCA	Gm6457	3.4546	7.0739	2.58E-12	9.34E-11
1204	TCCCTATGTTCCAGAAGACA	Gm16367	3.4546	7.0739	2.58E-12	9.34E-11
1205	TGCTCCGGTAAGAGACAGCG	7420426K07Rik	3.4546	7.0739	2.58E-12	9.34E-11
1206	TTAACCGTAGCATCGGTGTG	Rae1	3.4546	7.0739	2.58E-12	9.34E-11
1224	ACACCTGTGACACAACAGCA	Nid2	1.6831	6.9995	2.57E-12	9.34E-11
1223	CACCTGGCTGAGCCAACACG	Ccl2	2.334	6.9998	2.69E-12	9.70E-11
1221	GGAGCATAATGGAAATGGAG	Upp2	2.7004	7.0082	2.72E-12	9.82E-11
1222	GTACGAGGAGTGCAAATACG	Casz1	2.7004	7.0082	2.72E-12	9.82E-11
1226	GAAGTTGATCAACACAGACA	Sec24c	1.6946	6.9914	2.72E-12	9.82E-11
1228	TCACTCACCACGTACTTGGA	Snx21	2.0286	6.9907	2.77E-12	9.98E-11
1227	TACTTGGACGTCCGAGACAA	Fbxl14	2.2012	6.9909	2.81E-12	1.01E-10
1231	TCACAGTAAACAGCAGACGC	Secisbp2	1.9977	6.9842	2.90E-12	1.04E-10
1232	GCAGGGACAACAGAATCAGG	Olfr854	2.0385	6.9811	2.97E-12	1.07E-10
1225	TCAGTCCCAGAGCATCTAGG	Vmn1r206	2.7443	6.9942	3.04E-12	1.09E-10
1230	ATGCTGCTGCAGACTTGAGT	Nudcd3	2.433	6.9848	3.04E-12	1.09E-10
1238	GAGGCGCCAGGTACGCACCA	Pgam2	1.8244	6.9631	3.34E-12	1.20E-10
1229	CCTAGATTGTAGTGACCGTG	Map11	2.9644	6.988	3.37E-12	1.21E-10
1234	CGAAAACTTAGTGATAGTCG	Gabrb1	2.4865	6.9703	3.41E-12	1.22E-10
1235	GCTATGATCACCCAGACGCA	Klk8	2.4865	6.9703	3.41E-12	1.22E-10
1233	GTGAGCACAGCAACCAGCAT	Sptlc2	2.6031	6.9733	3.42E-12	1.22E-10
1236	GACATGGCAATATTGAAGAG	Ppfia1	2.2969	6.9651	3.42E-12	1.22E-10
1239	CGTCACCAACGACTGCCATG	Nhlrc1	2.0651	6.9604	3.45E-12	1.23E-10
1240	TGTGGTAGTGTGGACACTCG	Il3ra	2.0651	6.9604	3.45E-12	1.23E-10
1242	GTGGACCCATGATCCTTCTG	Prkab1	1.9406	6.9517	3.64E-12	1.30E-10
1243	CACCAACAGGATGATCGCTG	Kif6	1.9899	6.9511	3.66E-12	1.30E-10
1237	GGTACTGCATAAGCGCCCTG	Aqp11	2.7039	6.9642	3.73E-12	1.33E-10
1241	GGGAGTGATAGTCCAATCAC	Mcee	2.5066	6.9546	3.83E-12	1.36E-10
1245	CTGTGGCGCCTATACCACTG	Celf6	2.1811	6.9418	3.98E-12	1.41E-10
1247	ATGAGATACCGTACCCCGCG	Cyb5d1	1.8532	6.9339	4.11E-12	1.46E-10
1248	GGACCAGCTGACCTTGCACG	Emc10	1.9106	6.9333	4.14E-12	1.47E-10
1246	CTGGTGCTTACTGCGCATGG	Sumf2	2.467	6.9415	4.17E-12	1.48E-10
1244	GTCTCCTGCTGGAACCAACG	Cnr1	2.5282	6.9418	4.21E-12	1.49E-10
1250	CTGGATCAACACCGGGGAGT	Mosmo	1.8428	6.9277	4.30E-12	1.52E-10
1252	TGAAGGCTATTCGGTCTCCA	Dmkn	1.7753	6.9268	4.32E-12	1.52E-10
1251	AAAGACAAACCTAACAGACC	Wdr7	2.0507	6.9272	4.36E-12	1.54E-10
1253	CCCTACTCGAAGACTGCAGA	Rdh11	1.6214	6.9244	4.38E-12	1.55E-10
1249	AGAACTAAAGAAGAAAGACC	Rabep1	2.5515	6.9326	4.52E-12	1.59E-10
1255	TGATCCAGCCGAGTGCCCAG	Rbm10	1.9822	6.9182	4.62E-12	1.63E-10
1258	GATATCAAACCTCGTAACCA	Dpp8	1.5286	6.9148	4.68E-12	1.65E-10
1254	GACAAGGTCCTGGAGCGTCA	Vamp5	2.2944	6.9194	4.73E-12	1.66E-10
1256	CCTACTCTGTCTTCCAACCA	Ppp1r12a	2.0674	6.9156	4.74E-12	1.66E-10
1259	CCGAGATGACAGCAAGCTAG	Kcne1	1.6841	6.9089	4.89E-12	1.72E-10
1257	TGGAAGTAGTCAATAACCAG	Sftpb	2.4147	6.9154	4.97E-12	1.74E-10
1260	ATGCCTGACCTGCCGAACGT	Elp3	2.0851	6.9061	5.07E-12	1.78E-10
1261	GAATCCCAATCCAGACATGG	Olfr605	2.0316	6.9	5.27E-12	1.85E-10
1266	AGAATTGATACTTACTCCAA	Sh3rf1	1.9266	6.8914	5.57E-12	1.95E-10
1265	TAGCAAGATCACTAGCCCTG	Alg14	2.1462	6.8937	5.57E-12	1.95E-10
1262	CAATATCTAAATCCGCACGA	Pus3	2.3166	6.8951	5.64E-12	1.97E-10
1268	GGGTTTCCAGACAATCCAAG	Catip	1.7031	6.8853	5.78E-12	2.02E-10
1267	GAGTGACGGACGCTTCAGGT	Mrc2	2.0472	6.8861	5.82E-12	2.03E-10
1269	AGGAGGAGAAGACTGAACAT	Acot11	1.8945	6.8849	5.82E-12	2.03E-10
1263	ATGGACCACTAAGGACACCA	Vmn2r73	2.4662	6.8941	5.83E-12	2.03E-10
1270	CATGCACACAGAGCCGCTAG	Xdh	1.7817	6.8827	5.89E-12	2.05E-10
1273	GGAAGCTACTGAGAATTAGG	Olfr272	1.792	6.8734	6.28E-12	2.19E-10
1274	ACTCTGTGGAGACCAAGGCA	Olfr1389	1.641	6.8727	6.30E-12	2.19E-10
1275	AGAGATGGATACTCCACGCA	Cnga2	2.2197	6.8695	6.66E-12	2.31E-10
1264	TTACAGGCTCTACCAACAGT	Senp6	3.025	6.8939	6.72E-12	2.33E-10
1276	GTACTACTACAGCACCAGCG	Pdcl	2.2102	6.8652	6.86E-12	2.38E-10
1278	CGGCGTCCTGGATCTCAAAG	E2f5	1.5228	6.8601	6.88E-12	2.38E-10
1279	TTCATGTGAGATTCAAACAG	Fnip2	1.7766	6.8595	6.93E-12	2.40E-10
1277	ATATCAATAATAAGTAGCTG	Vmn2r31	2.0878	6.8613	6.96E-12	2.41E-10
1280	ATGTTGCCTGTACAAGCTAG	Yme1l1	2.3673	6.8583	7.37E-12	2.55E-10
1281	CATGTATTAACGCGCGACGA	NO_SITE_152	2.2688	6.8554	7.41E-12	2.56E-10
1271	CAACGGAGAACCTCACTGCG	Crim1	3.0429	6.876	7.67E-12	2.64E-10
1284	GAAACCAATTGGCTGGGACA	Braf	1.7007	6.8411	7.87E-12	2.71E-10
1287	GGTAGGCAGCATGTTCAGCA	Asic3	1.7885	6.8387	8.01E-12	2.76E-10
1285	CATTAGTGAAGCCCTCGATG	Gipc1	2.0491	6.8404	8.03E-12	2.76E-10
1272	GAGGCTTGTCTATCCCTCAT	Rpl5	3.2173	6.8747	8.17E-12	2.81E-10
1282	GTATCCATCAGAACAGAGGT	Etv5	2.4653	6.8463	8.17E-12	2.81E-10
1288	TAACAACACAGTTATACCGA	Atp2c1	1.9515	6.836	8.22E-12	2.82E-10
1290	TCTACATCATCACTCTGGTG	Olfr1462	1.7273	6.8296	8.53E-12	2.93E-10
1291	CTGCACTTGTATGACACCCG	Nkiras1	1.6478	6.8294	8.53E-12	2.93E-10
1286	CAAGAGTAGAGTGTGCAACA	Olfr381	2.6386	6.8394	8.90E-12	3.05E-10
1293	AGTTCGCCACAGACGACCGT	Atcay	2.2893	6.827	9.07E-12	3.10E-10
1292	ATTCCAGGATTTAAGCATCG	Rabgef1	2.3807	6.8283	9.12E-12	3.12E-10
1289	TCCCTCGGCGAAGCCATCGT	Rprm	2.5786	6.8328	9.19E-12	3.14E-10
1294	CCCAGCATTCATATCCAGAG	Creb3l2	1.5471	6.8168	9.31E-12	3.18E-10
1295	AGGCTCATGAAAATTGACGA	Gm40514	1.7832	6.815	9.45E-12	3.23E-10
1296	GGAAGTGGACATGAGTGACA	Rsu1	1.9194	6.8148	9.51E-12	3.24E-10
1297	TGATGGCTTGTGCCCAAACG	D1Pas1	2.0296	6.813	9.70E-12	3.30E-10
1298	TCCTCCTCTCATATCATGTG	Cstf2t	1.9029	6.8114	9.73E-12	3.31E-10
1283	CAGTACCTAGTCTTCATGCG	Fign	3.1054	6.8427	9.88E-12	3.36E-10
1299	GGACCAGAATAAGTACAAGG	Klc4	1.7763	6.8027	1.03E-11	3.50E-10
1300	TTGTCCCAGAGGATGATACA	Mfng	2.0455	6.7987	1.07E-11	3.64E-10
1301	GCCTGTCACTCCTCACCTCG	Syce2	1.6219	6.7949	1.08E-11	3.68E-10
1304	TATCAAAATAGATCTTTCCG	Thumpd3	1.7382	6.7927	1.10E-11	3.74E-10
1303	GTGGAATGGTGATATCCATG	Fam120c	2.0061	6.794	1.11E-11	3.75E-10
1306	CTCCTACTTACATGGAACAG	Ptpn9	1.9296	6.7897	1.13E-11	3.84E-10
1305	TCTTCTCAAGTTGATACCAT	Hmbox1	2.0568	6.7902	1.14E-11	3.85E-10
1302	TGGATGCTGACAACCTGACA	4933430I17Rik	2.4277	6.7947	1.16E-11	3.93E-10
1307	GATGCAACTCATGATATCAG	Veph1	1.8961	6.7824	1.19E-11	4.02E-10
1309	GAAGTCCGGCCATATACTGT	Rapgef4	1.6766	6.7772	1.23E-11	4.14E-10
1310	ATACCGGGACCGATACTGCA	Nkain1	1.9157	6.7763	1.24E-11	4.19E-10
1311	CGCAAAGCCGATGTTCACTG	Atp8b3	2.0872	6.7733	1.28E-11	4.33E-10
1308	GGTGCCAAAAGCTGAACCAG	Tsen54	2.4841	6.7791	1.31E-11	4.41E-10
1312	GCCGAGGCTGGAACCTAGCA	C2cd4a	2.1768	6.7664	1.36E-11	4.58E-10
1313	TCACTTCTTAGAATGATGCT	Cyp2a4	2.1683	6.7647	1.38E-11	4.63E-10
1314	GGGGCGATCCAGAACAACGA	Epcam	2.1518	6.7626	1.39E-11	4.68E-10
1315	GCACACGTATATCCCCACCT	Pvr	1.7079	6.7569	1.41E-11	4.74E-10
1318	GGGCGGCCTACAGAGCTGGG	Lman2l	2.2411	6.7486	1.55E-11	5.21E-10
1316	CTGTGTCATACATTCAGGGT	Olfr968	2.4634	6.7494	1.60E-11	5.37E-10
1317	TGTGAACGTGAAACGGCCCT	Tmed4	2.4634	6.7494	1.60E-11	5.37E-10
1323	CAGAGCGGGAAGAGTTTCGG	Krt90	2.0649	6.7401	1.61E-11	5.40E-10
1321	CAGATCGTGTGTCTGCACGG	Cramp1l	2.2306	6.7427	1.61E-11	5.40E-10
1320	GAGCTGAGCTCCGATACTGG	Rgs16	2.2963	6.7433	1.62E-11	5.43E-10
1319	ATTTATAGAACAGAATTGCA	Gsdmc2	2.4263	6.7462	1.63E-11	5.44E-10
1325	CCTTCGAAGGGTTAGCTGTG	Gm36028	1.7866	6.7353	1.64E-11	5.48E-10
1326	AAATGCATCTAAATCCAAAG	Gm5903	1.933	6.7341	1.67E-11	5.55E-10
1327	CAGCATTCTTAGCATCTGCA	Gm10256	1.7609	6.7329	1.67E-11	5.56E-10
1324	GACAGTGCATCATCAATGTG	Snx16	2.2204	6.7376	1.67E-11	5.56E-10
1322	TGTGTGGACTATGCCAAGCG	Lig3	2.5532	6.7412	1.73E-11	5.76E-10
1328	AAGAAGGAAGTTGAGCTCCG	Panx2	2.0901	6.7275	1.76E-11	5.86E-10
1330	CTTTCAAGACTGACCCAAAG	Gm45521	1.7543	6.7215	1.80E-11	5.99E-10
1333	ATGCAAACCTTCCCTCCTGG	Gsdma	1.9017	6.7168	1.87E-11	6.22E-10
1332	CATTCTGAAGGGTCACACCT	Dnah10	2.1404	6.7178	1.90E-11	6.29E-10
1329	GTGCATATATTCCTGGTGGG	Gm13275	2.4437	6.7222	1.93E-11	6.39E-10
1334	TCACACCAAAAGTCATGGCT	Olfr1463	2.2603	6.7159	1.95E-11	6.46E-10
1335	TAGAGTGCACATCTGAAGGG	Btn2a2	1.9442	6.7097	1.97E-11	6.52E-10
1337	TGAACACAAACATCTCCCCT	Mmp24	1.8339	6.7054	2.02E-11	6.67E-10
1336	ACGGCATACAGATTCGGACA	Rxfp2	2.0495	6.7055	2.04E-11	6.75E-10
1338	ACTGTGAAGTGAATGTGATG	Galnt11	1.7338	6.7013	2.07E-11	6.84E-10
1341	TGTTACCGTGGTCACGATTG	Slc22a12	1.8613	6.6978	2.13E-11	7.02E-10
1343	ACGAGTACTTGGAGTACCGG	Fam221a	2.2275	6.6963	2.22E-11	7.33E-10
1340	GAAGGAACAGCATCAGAATG	Ttc4	2.3461	6.6987	2.23E-11	7.33E-10
1331	TTACTTACCTGTCGACCCAG	Orc3	2.9525	6.7192	2.23E-11	7.36E-10
1346	CGGCACACTTTGCTCCTGTG	Cdkn1a	1.7351	6.6893	2.25E-11	7.39E-10
1344	TTCCACGCATCTGTGTTCTG	Gabarapl2	1.9115	6.6898	2.25E-11	7.41E-10
1339	TGTAAACCAATACTATCGGG	ONE_INTERGENIC_SITE_532	2.5283	6.7012	2.27E-11	7.45E-10
1342	CTGTTATAAACAGTATGCTG	BC052040	2.4249	6.6973	2.28E-11	7.49E-10
1350	CAGACTTAAAGGGCTTGACG	Itgax	1.9366	6.678	2.45E-11	8.03E-10
1349	TAGATGGACTAACCTTGGCG	Ripk3	2.1	6.6791	2.46E-11	8.07E-10
1345	TAGTCACGAGTGGGGTCAGG	Hscb	2.6118	6.6897	2.50E-11	8.20E-10
1351	ATAGTGACAGTCCAGTACAA	C1qbp	2.179	6.6777	2.51E-11	8.20E-10
1347	CGACGACGTAACAGAGCCAG	Arl9	2.5814	6.6882	2.51E-11	8.21E-10
1353	AAGCAGCTGTGCTATCAGTG	Rtp2	1.9183	6.6722	2.54E-11	8.31E-10
1352	ACACGTACATCGTGACTCCC	Mex3d	2.269	6.6768	2.56E-11	8.35E-10
1354	TGAAGACGGACAGTGCTCGG	Glp1r	1.5021	6.667	2.61E-11	8.52E-10
1355	CCACCAAAACAAAACACTGG	Gtf3c4	1.7378	6.6654	2.65E-11	8.63E-10
1356	CCAGAGTGAACTTCAGCACG	4932438H23Rik	1.9044	6.6597	2.77E-11	9.02E-10
1357	AGCAGTAGGTTTACTCCTTG	Esam	1.9254	6.655	2.86E-11	9.32E-10
1358	AATCAGAATTCACCCAAGGG	Ambn	1.9482	6.6537	2.89E-11	9.40E-10
1360	ATATGACCAATAGTGACCAG	Pds5b	1.601	6.65	2.93E-11	9.54E-10
1361	AACTGAAAAGAAGCCACACA	Nlrp4g	1.5848	6.6453	3.03E-11	9.83E-10
1364	GCCCAGGCGATATGCTCACA	Pex11g	1.5047	6.6426	3.08E-11	1.00E-09
1363	TAGGTCCGAGCCTATTCTGG	Tarbp1	1.8485	6.6428	3.10E-11	1.00E-09
1365	CAGAGAAAATCAAGGACCAG	Dbpht2	1.8941	6.6391	3.18E-11	1.03E-09
1366	CCGTGTAAACAGTTCCACTG	Mgat4e	2.0252	6.635	3.30E-11	1.07E-09
1359	GCAGTTACAAAAGTAAACAC	Clk1	2.6478	6.6503	3.31E-11	1.07E-09
1367	GAAGGATTCGATTCCGCCAA	Pon2	2.0963	6.6349	3.32E-11	1.08E-09
1368	GCCAGACAAAGAGATCGTGC	Rbp1	1.794	6.6319	3.33E-11	1.08E-09
1362	GTCTTCGATCTCATTGATGG	Atp6v1f	2.5541	6.6431	3.40E-11	1.10E-09
1348	ACGGTGTTTGACGACAAGCA	Paf1	3.4945	6.6833	3.48E-11	1.12E-09
1370	CAGCCCAAGATTCCCCACCA	Olfr175	2.1333	6.628	3.50E-11	1.13E-09
1369	TATACTAAGCAGCAGGAGGT	Gm8094	2.2661	6.6291	3.54E-11	1.14E-09
1371	GGGTCTCTGGAATGATTTGG	ONE_INTERGENIC_SITE_401	1.3812	6.6176	3.65E-11	1.18E-09
1373	GACGTTGATTAGCCCCAAAG	Podxl	1.7291	6.6085	3.89E-11	1.25E-09
1372	CCAATAACAAGTGCCCATCA	Virma	2.5042	6.615	4.07E-11	1.31E-09
1376	CACAAATCTGTGGCTACCGG	Fasl	1.8902	6.6	4.14E-11	1.33E-09
1377	CCATAGTACACCCAGCACTG	Olfr623	1.6552	6.5962	4.22E-11	1.36E-09
1378	CAGCGTCAACGGTCTCAACG	Grasp	1.7902	6.5956	4.25E-11	1.36E-09
1379	GCACGGCGAGAACTACAGCG	Gns	1.7902	6.5956	4.25E-11	1.36E-09
1380	TGCACTCAAGCAAAGCCTCG	Pcdhga9	1.8121	6.5901	4.42E-11	1.42E-09
1381	AGGAGAAAGTGCGCAGTGAG	Gins4	2.1813	6.5877	4.62E-11	1.48E-09
1374	TACAAGTGAAAATTTACCGG	Taf4b	2.8764	6.6069	4.73E-11	1.51E-09
1384	TATTCAGCAAGATTTACCCA	Rims3	1.5353	6.572	4.97E-11	1.59E-09
1375	CCTACAAGGAGACCTATCGG	Pmvk	3.0362	6.6025	5.10E-11	1.63E-09
1385	CCTCCTCAAGACTCATCCTG	Flywch2	1.6516	6.5637	5.26E-11	1.68E-09
1386	AAAGACCAAATGGAGAACGG	Tlr6	1.8551	6.5633	5.30E-11	1.69E-09
1387	AGAAGACAGCGTCAGCCACG	Trmt61a	1.8551	6.5633	5.30E-11	1.69E-09
1383	TATCGACGACTATCCGCGAA	NO_SITE_397	2.4399	6.5733	5.32E-11	1.70E-09
1388	CATATAGGCTCATCCTCCCG	Sorbs3	1.3883	6.5616	5.32E-11	1.70E-09
1389	GACTTCAAATGCTTCGCTGG	ONE_INTERGENIC_SITE_314	1.6801	6.5616	5.33E-11	1.70E-09
1390	TGCCCCTACAAGGATTAGTG	Ugt1a5	2.0069	6.5614	5.42E-11	1.72E-09
1391	GGAGGCTCAGGTATACAAGG	Ttc9c	1.6574	6.5576	5.48E-11	1.74E-09
1394	CCCTATGAATGTAAATGATG	2210418O10Rik	1.622	6.553	5.64E-11	1.79E-09
1395	CAGCAAACAGAAGAACCCAA	Vmn2r14	1.4283	6.5528	5.65E-11	1.79E-09
1392	TCGAGATGAGATGCGAACCT	Sh3bgrl3	2.0686	6.5553	5.68E-11	1.80E-09
1393	GGCCAATCAGATCCCCCCTG	Dph1	2.2178	6.555	5.79E-11	1.83E-09
1396	TCCACCATAGGAACGCTTTG	Cacna1e	2.0751	6.5519	5.81E-11	1.84E-09
1397	CGACTGTTGAGATTGAAGAG	Septin2	1.9286	6.5489	5.86E-11	1.85E-09
1401	AGCCTCGCGAGATTTCCGGG	Minar2	1.5353	6.5454	5.94E-11	1.88E-09
1400	GCTCCTCGGGAGCCCCCGCG	Shisa8	1.8209	6.5458	5.95E-11	1.88E-09
1404	ATGGCTTACGAGCTGCTACG	Stk32c	1.8606	6.5427	6.08E-11	1.92E-09
1398	AACTTACGGGGGTTTCACCG	Vps72	2.4203	6.548	6.29E-11	1.98E-09
1399	TAAGGTTCAACAAAACAAAG	Steap1	2.4203	6.548	6.29E-11	1.98E-09
1406	ACATCTCAGCAACCCACACA	Tbp	1.9879	6.5383	6.32E-11	1.99E-09
1407	CCAGATCTGGAGGAACTGAG	Zgpat	1.9879	6.5383	6.32E-11	1.99E-09
1405	GAAGCAGGGATAGGAAACGA	Rsrc2	2.1105	6.5394	6.34E-11	2.00E-09
1382	CACTTACAAGCACTATGCAG	Ankrd49	3.1317	6.5742	6.37E-11	2.00E-09
1408	AGTAAATGAACTGAGCGGCT	Hbs1l	2.1423	6.5364	6.50E-11	2.04E-09
1410	GCCTATGTACAGAAAACCAA	Gm20594	1.8368	6.5291	6.66E-11	2.09E-09
1402	ATTCGACGTATACGTACCGG	NO_SITE_118	2.5551	6.5433	6.69E-11	2.10E-09
1403	TCAGGGAAAGGCACTCCTAG	Tlk2	2.5551	6.5433	6.69E-11	2.10E-09
1409	GATACGTAACACTTACAGGG	Wdr20rt	2.3685	6.5351	6.79E-11	2.13E-09
1415	AGAGGAGTACAAATATCCCG	Ankrd53	1.8511	6.5248	6.85E-11	2.14E-09
1412	ATAATCACTTCTAAAATCCG	Bco2	1.9654	6.5251	6.89E-11	2.15E-09
1417	AGCCAATTAAACTAAGACCA	Sh3kbp1	1.8393	6.5183	7.16E-11	2.24E-09
1416	GTTTCCGGGTTGAACCGCAG	Ccdc17	2.3095	6.5243	7.23E-11	2.26E-09
1413	CGCCTGCGTCCTCACCACCG	Derl2	2.4015	6.5249	7.32E-11	2.28E-09
1414	GGGATGCTGTAACCCACCTG	Gnb1l	2.4015	6.5249	7.32E-11	2.28E-09
1419	CATCCACCTTCTGGTCACCT	Qdpr	1.5602	6.5131	7.36E-11	2.29E-09
1420	AAAATCGAATCAATTGCAAA	Clec12a	1.6438	6.5115	7.45E-11	2.32E-09
1418	GGGAACAGCGACCTCGAGAG	G3bp2	2.3521	6.5177	7.61E-11	2.37E-09
1421	CAGGGAACCAGGATTCACTG	Tor1aip2	1.9745	6.5102	7.61E-11	2.37E-09
1422	CTGCAAGATCCAGTCTGGGA	Glrx	1.9745	6.5102	7.61E-11	2.37E-09
1426	ACTTCCATGCTCCGCCCCGG	Scn2b	1.4119	6.5014	7.96E-11	2.47E-09
1423	ACAAGTGCGATTATTACTAA	Ufm1	2.2144	6.5073	7.98E-11	2.47E-09
1424	CCCAACTGAAGATGCACCGT	Zfp658	2.2144	6.5073	7.98E-11	2.47E-09
1411	CCAATCAAAGGCGTGTCCAG	Nop53	2.8112	6.5265	7.99E-11	2.48E-09
1425	TCGATACTCAAAGAGCACAG	Camta2	2.078	6.5039	8.01E-11	2.48E-09
1427	TCCAACACCTCATCCCAGTG	Rasal1	1.4203	6.5003	8.02E-11	2.48E-09
1429	CCGCGCGGTGCCTACTGCCG	Foxl1	2.0919	6.4982	8.34E-11	2.58E-09
1434	GATCACACCAACTCCACACC	Tmem242	1.8751	6.4918	8.55E-11	2.64E-09
1438	CAGCACGACTCCATTACTGT	Olfr679	1.4157	6.4875	8.73E-11	2.69E-09
1428	AGAAACAAAAATTCTATGTA	Gm21162	2.4583	6.4999	8.75E-11	2.70E-09
1432	CAGCTATTAATGTGGCAGAG	Stoml2	2.1649	6.4921	8.76E-11	2.70E-09
1433	TTTCATGTATAAGCCCAAGA	Slc35b1	2.1649	6.4921	8.76E-11	2.70E-09
1439	CCTTGCTCACCTCTGCAATG	Bhmt	1.6347	6.4857	8.84E-11	2.72E-09
1436	TGTGCCGGGTCATCAGACTG	Exoc7	2.1386	6.49	8.85E-11	2.72E-09
1437	GGAGTGTACGGAACCCTGGG	Pom121l12	2.3213	6.4876	9.26E-11	2.85E-09
1430	GATGCAGATAGAACCACTGT	Olfr1223	2.5557	6.4927	9.39E-11	2.88E-09
1431	TTGATGGCGGTAAACCACAG	Bmp15	2.5557	6.4927	9.39E-11	2.88E-09
1442	GCAAGGGTGTGTCTCCACAA	Ncf4	1.8498	6.4755	9.51E-11	2.92E-09
1443	GAGACATGCACTCCTATGTG	Trib1	1.9403	6.4738	9.68E-11	2.97E-09
1444	GTTTATGCCATCAATGCATG	Dlk2	2.2331	6.4698	1.03E-10	3.15E-09
1445	CTGGCTGGAGACATTCACAA	Dcxr	1.8845	6.4619	1.04E-10	3.19E-09
1446	GTAAAACCGAGTGTTGGAGT	Ston1	1.5765	6.4608	1.04E-10	3.19E-09
1448	CTTCGGAGAAGGAGTCCCAG	Gm42294	1.6257	6.4605	1.04E-10	3.19E-09
1447	TGGGGAGTCGACCAGTCTGT	Gm44504	1.7547	6.4607	1.05E-10	3.20E-09
1440	GGGTGGCCTGCAATTTAGGG	Psmd11	2.8194	6.4847	1.06E-10	3.23E-09
1449	GGAAGAACTTGTAGCCAAAG	Maip1	1.8153	6.459	1.06E-10	3.23E-09
1441	GCTCTTCACCAACCGCCACG	Ldlr	2.7011	6.479	1.07E-10	3.25E-09
1451	GTGATTAGGCTGACGCCCAG	Ccn4	1.7153	6.4569	1.07E-10	3.27E-09
1453	CTGGTTGGTATCACTCACGT	Vmn1r39	1.8288	6.4525	1.11E-10	3.37E-09
1454	CTGCCCATCATCATGACCTG	Cdkn2b	1.7392	6.4503	1.12E-10	3.41E-09
1452	GCTGACAACACAGTCAAGGT	Wdr95	2.6587	6.4559	1.23E-10	3.74E-09
1459	CCTTGGGAGACAGTATACCC	Mapk7	1.8772	6.4319	1.27E-10	3.86E-09
1461	GCTGCCGAGAATGAGTTCGT	Krt75	1.6221	6.4281	1.29E-10	3.93E-09
1435	TCATGACCAGAAAATTGCGG	Suds3	3.4893	6.4913	1.30E-10	3.94E-09
1457	AGCCGCCTATACGGTCATCG	Tacr1	2.5562	6.4417	1.32E-10	4.00E-09
1455	ACTGGACGAGAACGTGCGCG	Ptpmt1	2.6209	6.4432	1.33E-10	4.01E-09
1456	TCAAAGCAGTGCAAGTCCAG	Trmt6	2.6209	6.4432	1.33E-10	4.01E-09
1462	GTAGGCATCCCCGATCTGGT	Fibin	1.8223	6.4252	1.33E-10	4.01E-09
1465	AAGGGATAGCCAGCACCGAA	Dnajb8	1.8978	6.4229	1.35E-10	4.09E-09
1466	GCATCTCGAACATCCACCCG	Cpt1b	1.5322	6.4213	1.35E-10	4.09E-09
1467	CTTATGAGTTAAAGACACGA	Rad51b	1.8364	6.4193	1.38E-10	4.16E-09
1463	TCCTGTCACTCATATCCAAG	Ttc3	2.3039	6.4245	1.40E-10	4.23E-09
1460	CACAGAGTGAAGTCGGTGTG	Eif3k	2.4789	6.4283	1.42E-10	4.27E-09
1450	GTTCCAAAGACCTGTCGTGT	Tmem185b	3.2988	6.4588	1.47E-10	4.43E-09
1469	CTCGGTCGTAGATACCCACG	Igsf21	1.9756	6.4105	1.47E-10	4.44E-09
1471	TACCCCCTTATGCTGCCATG	Myrf	1.8272	6.4027	1.54E-10	4.62E-09
1464	AAGGTGGAAACCAAGTCCAG	Foxn4	2.7609	6.4243	1.56E-10	4.69E-09
1473	TTAAGTCGCGCATACTGGGA	Mxra8	1.7631	6.3996	1.56E-10	4.70E-09
1468	TGATACGAACTAGCTCGTTG	Mtor	2.5025	6.4113	1.59E-10	4.78E-09
1472	ACCACCTGTATAACTACCAG	Lnx2	2.2761	6.4026	1.61E-10	4.84E-09
1474	AACGGCGCTCAAGTACACTT	Lmbrd1	2.1668	6.3987	1.63E-10	4.88E-09
1479	AGAGCATCTATGCAGCCCTG	Slc25a38	1.4193	6.393	1.63E-10	4.88E-09
1478	GAGCGCCGCCATCAAAACAG	Stard7	1.9085	6.3943	1.63E-10	4.88E-09
1476	AAAAGCCTACCTGGCAACGA	4933417A18Rik	2.1574	6.3973	1.64E-10	4.91E-09
1477	ACCTCGACGAAGGGGTCCGA	Tmem30b	2.456	6.3969	1.73E-10	5.19E-09
1475	GACTTCAAGATCAAGGCCGT	Lbp	2.5284	6.3984	1.75E-10	5.22E-09
1483	GGTGTGTGTCATGGCCACAA	Olfr59	1.962	6.3828	1.77E-10	5.27E-09
1484	AGGAATCAAATCCTCTGGCA	Slc6a14	1.8936	6.3821	1.76E-10	5.27E-09
1458	CAAGGTTCTAAATACCTCCT	Pramel12	3.4078	6.4372	1.78E-10	5.30E-09
1486	CTGGGACCCTCCCTGAAACG	Ripk3	1.8322	6.3803	1.78E-10	5.30E-09
1481	GTCCACTCAGGGAGTACAGG	Mgst1	2.3158	6.3868	1.80E-10	5.37E-09
1485	ATTTGACCGTATTCTCTACG	Hdac8	2.0461	6.3808	1.80E-10	5.37E-09
1470	GTCTGTGAGAAATCCAACTT	Rpp40	2.9538	6.4075	1.84E-10	5.48E-09
1490	CCTAGCCAACTTCACCACCA	Thy1	1.3911	6.3726	1.86E-10	5.53E-09
1487	TCTGACCACAACGAGTAGCA	Tmtc3	2.2381	6.378	1.88E-10	5.60E-09
1480	CGTGCTGTCGATTTGACAGG	Map2k4	2.5881	6.3879	1.90E-10	5.63E-09
1489	GACTGCTAGTGCAAATGGAG	Vmn1r191	2.301	6.374	1.95E-10	5.80E-09
1491	TGAGGCCAGGAAGAATCCAC	Zfp804a	2.2263	6.3717	1.96E-10	5.80E-09
1492	TTGAAAATTGTGCTCCCCAA	4930548H24Rik	1.9198	6.3665	1.96E-10	5.80E-09
1488	ACTCGTCTGAGGACTACGTG	Dhx38	2.478	6.3763	1.99E-10	5.91E-09
1494	CACAGACTTGTACCAGAGAG	Pdgfd	2.0728	6.3643	2.01E-10	5.96E-09
1482	TTGGCTGCGAATGTGGCGCA	Ccl27a	2.7098	6.3831	2.02E-10	5.97E-09
1493	GGAGGCGCCTGAGTTCCAAG	Bnip5	2.3447	6.3654	2.08E-10	6.16E-09
1495	CAGGAGTCCACACCAGAGAG	Uts2b	2.1931	6.3579	2.13E-10	6.29E-09
1496	TGTAACAGCCTGGTGAACTG	Iqcd	2.1931	6.3579	2.13E-10	6.29E-09
1504	AGATGGTCCCAACTATCAGT	Sema3a	1.6254	6.347	2.20E-10	6.48E-09
1503	TGATGTAGCGAAGCACCGAG	Zmynd10	1.9532	6.348	2.21E-10	6.53E-09
1500	GCAGCGCACGGATCGTAGCG	Tbx1	2.1185	6.3501	2.22E-10	6.54E-09
1499	GGGTTCCCTAATCGAGATTG	Znfx1	2.163	6.3506	2.23E-10	6.56E-09
1502	AAAGTGTACCTGCGGGGTGT	Cox7a2l	2.1269	6.3492	2.24E-10	6.58E-09
1498	CGCCCGGCGCGTCGCATAAA	NO_SITE_197	2.273	6.3523	2.24E-10	6.58E-09
1501	GATACCAAACGTCAAGTACA	Calr4	2.1536	6.3494	2.24E-10	6.58E-09
1511	AAGATCGTGGACCATGTGAA	Nxph4	1.7205	6.3317	2.43E-10	7.14E-09
1505	CCTTGTAGGAAGAATAGGCT	Reep2	2.4135	6.3426	2.45E-10	7.20E-09
1512	AGTGCTGTCCCAACTGCCGG	Dnaja1	1.9968	6.3316	2.47E-10	7.25E-09
1513	ATCACCAGCAAACTCCGACG	Alkbh8	1.493	6.3275	2.49E-10	7.30E-09
1514	ACTGCCATGTTCAAGTTGAG	Hoxd12	1.6315	6.3259	2.52E-10	7.38E-09
1506	ATGTTCCTGTAGCCGGTACA	Borcs8	2.625	6.3419	2.59E-10	7.56E-09
1507	CAATCGAGAAGCAAGCTCAC	Ccdc91	2.625	6.3419	2.59E-10	7.56E-09
1508	GGATGTCACACAGAGCCCTA	Spata5	2.625	6.3419	2.59E-10	7.56E-09
1515	TCCCAGGAACTCCTACTGGA	Vmn1r225	1.8615	6.3217	2.61E-10	7.62E-09
1497	GAGCCCTGGACCTGACTATG	Gm5457	2.988	6.3553	2.63E-10	7.66E-09
1509	AACGTATCTACAAGCCCCTG	Bop1	2.5894	6.3363	2.66E-10	7.76E-09
1520	GTATGTACTTGTGGTTAGCA	Vmn1r6	1.3529	6.3137	2.72E-10	7.94E-09
1518	CTTTGAGAACATCTTGACGT	Il22ra1	1.7759	6.3138	2.74E-10	7.97E-09
1522	TTGTAATCATTACTACCACA	Olfr1208	1.6431	6.3115	2.77E-10	8.06E-09
1517	AGTTTGCCACAAAAAAAGGA	Suz12	2.0758	6.3147	2.78E-10	8.09E-09
1524	GTACGACGCCTACATCATGA	Grk3	1.6733	6.3077	2.84E-10	8.25E-09
1521	ATCAGGTCCTGGCTTAACAG	Glt8d1	2.2001	6.3125	2.87E-10	8.34E-09
1525	AGTGGAGGGACAGTCATCTG	Retnlg	1.5884	6.3053	2.88E-10	8.36E-09
1519	ATGTGGATAAAATCGAACTG	Pcnx	2.3421	6.3138	2.92E-10	8.46E-09
1516	GTGCCCAGCGTCAAAAACTG	Spred1	2.4327	6.3159	2.93E-10	8.50E-09
1523	TTGCATGTAAAACCAAACAG	Kcnh5	2.1894	6.3089	2.93E-10	8.50E-09
1527	AGCTGCACCTGATCTACCAA	Klf11	1.5976	6.3009	2.96E-10	8.58E-09
1529	GAACGCTGGACCTTTCATGT	Gm33887	1.8677	6.3005	3.00E-10	8.67E-09
1510	CTGGGTCACAGACTCTGGCA	Rps19bp1	3.0072	6.3335	3.05E-10	8.81E-09
1528	GCCGCGGCTGAGAGCACGGG	Kansl2	2.1404	6.3008	3.07E-10	8.87E-09
1530	TCAGACCCGGAGTGTCTCGG	Catsperg1	1.9534	6.2967	3.09E-10	8.92E-09
1526	TGCTCTCCAAAGCGGACCTG	Calcb	2.2697	6.3016	3.12E-10	8.99E-09
1533	TGTACTATGGTTAAATCACA	Olfr65	1.8263	6.2904	3.19E-10	9.20E-09
1536	CGATGACACCAGTAAGAAGT	Evl	1.6562	6.2847	3.29E-10	9.48E-09
1537	GGACCGCAGAAATAGCCAGG	Apobr	1.4475	6.2844	3.29E-10	9.48E-09
1540	ATCTCCAACGATGCCTTCAG	Tmed5	1.892	6.2798	3.43E-10	9.87E-09
1539	CAGTTCCAGTGCGAACTCGG	Shisa2	1.9628	6.2805	3.43E-10	9.87E-09
1543	TGCAGACATCTGCTTCACCA	Taz	1.7525	6.2756	3.50E-10	1.01E-08
1538	CCGGTACATACACCCGTCAG	Tmem161a	2.31	6.2842	3.51E-10	1.01E-08
1545	TGAGACCCAGCAGTAGAGTA	Ly6g6c	1.5184	6.273	3.54E-10	1.02E-08
1544	TGGCAGAGCTAAGAGATCAG	Gripap1	1.915	6.2731	3.58E-10	1.03E-08
1541	AGAGGAGGGACTAATTGGGA	D3Ertd751e	2.2311	6.278	3.61E-10	1.03E-08
1542	GGCAAAAGGCCACTACACAG	Tubb2a	2.2311	6.278	3.61E-10	1.03E-08
1547	AGGAGGTCAGAAAGCATGCG	Olfr1404	1.8315	6.2675	3.70E-10	1.06E-08
1548	CCATTGTGTAGGCAGATACT	Vmn1r115	1.6968	6.2666	3.70E-10	1.06E-08
1546	TGCAGGCAAACAATGAGTTG	Rcan2	2.0715	6.2681	3.76E-10	1.07E-08
1549	AGCCGACACCCGTCGCGTGT	NO_SITE_66	1.7736	6.2635	3.78E-10	1.08E-08
1534	CAGCGTTAACCAACTGACAG	Mon2	2.7195	6.2864	3.81E-10	1.09E-08
1535	GAAGCGGGAGCATGAGAAGG	Stmn1	2.7195	6.2864	3.81E-10	1.09E-08
1531	CAAGACGACGAATCAGCTCA	Usp9x	3.0761	6.2932	4.05E-10	1.15E-08
1532	CAGGACACAGACATAATCTG	Atg2a	3.0761	6.2932	4.05E-10	1.15E-08
1550	GTAGGACTCTGTAATTGCGA	Klhl11	2.2803	6.2604	4.07E-10	1.16E-08
1553	AGAGGACCCACACAGACGAG	Osr2	1.9029	6.2501	4.15E-10	1.18E-08
1551	CTGGGGTAGTAGCCATACGG	Trpc6	2.1551	6.2534	4.18E-10	1.19E-08
1552	ACACTTTGCAACAGCCGCGG	Ccdc126	2.1456	6.2526	4.19E-10	1.19E-08
1555	CCTTGAGGGTAACCACCCTG	Grina	1.837	6.2448	4.28E-10	1.22E-08
1554	AAACGGACATATCTACTGCA	Gm11544	1.9271	6.2453	4.29E-10	1.22E-08
1557	CACTAGCATGACTGGAATGG	Olfr1402	1.6991	6.24	4.39E-10	1.25E-08
1556	AATACTTATCGCGGCGCACA	NO_SITE_20	1.8528	6.2406	4.40E-10	1.25E-08
1560	GGCTAGCCTGTAGACTTCTG	Sh3rf2	1.7776	6.2387	4.44E-10	1.26E-08
1561	GCCAAGGTGACAGCACTGAA	Gm4450	1.8697	6.2383	4.47E-10	1.27E-08
1566	GATATGCTTAACTTGGCCTG	Olfr613	1.6531	6.2365	4.48E-10	1.27E-08
1558	TGAATGATGATGCCCCTGTG	Rhox4b	2.0397	6.2389	4.52E-10	1.28E-08
1564	AGTTGACATTCACTCGACAG	ONE_INTERGENIC_SITE_130	1.9583	6.2367	4.54E-10	1.28E-08
1565	CTGGTGGTATCTCTTGACCA	Cd151	1.9583	6.2367	4.54E-10	1.28E-08
1567	CCACGCGAAACATGAGACAG	Kcnj9	1.9313	6.2362	4.55E-10	1.28E-08
1569	TCTTGGTCAGGTATTATTCG	Tm9sf2	2.0531	6.2294	4.81E-10	1.36E-08
1570	AGTCACCTGGAAGTAGTCAG	Gga3	1.8035	6.2188	5.04E-10	1.42E-08
1559	GGAAGACACACACTATGCTG	Kif18b	2.6296	6.2389	5.06E-10	1.43E-08
1571	TCAGAGAGCGTACAAGATGG	Mtx1	1.7424	6.2134	5.21E-10	1.47E-08
1562	AGCAGGATTCTCAATCCTGT	Ifit2	2.7247	6.2378	5.22E-10	1.47E-08
1563	GATGTGGTGTCTAACACCAG	Exosc7	2.7247	6.2378	5.22E-10	1.47E-08
1568	ACAGTGGTAGGTATTTCAGG	Brd2	2.5921	6.2318	5.24E-10	1.47E-08
1574	CATGAATGACAGTACCAACG	Abca7	1.7177	6.2065	5.44E-10	1.53E-08
1577	TGCACTCTAGGTATCCGTCA	Zfp42	1.7837	6.2015	5.63E-10	1.58E-08
1576	AGCGCCCGTAGCGACTCTCG	Myadml2	2.0226	6.2037	5.65E-10	1.58E-08
1572	GATTCACCAACAGGAAAACG	Gpr137b	2.277	6.2087	5.68E-10	1.59E-08
1573	GCCAAGGAATATGATGTCAT	Vmn1r57	2.277	6.2087	5.68E-10	1.59E-08
1575	GAGCATGCAGTCCCAAAACC	Tff2	2.151	6.2042	5.72E-10	1.60E-08
1580	TACTTCTTGTCAGTTGACTG	Dnajc1	1.5113	6.1979	5.72E-10	1.60E-08
1579	GATGTGTATCTCGATAGTCA	Lpar5	2.0289	6.198	5.86E-10	1.64E-08
1581	CATAAAGAGACTGGGTCACA	Gm45915	1.5912	6.1933	5.90E-10	1.65E-08
1585	GAAAGATGGTCTGCTGAGAA	Gm5142	1.8684	6.1861	6.23E-10	1.74E-08
1583	GCATCGGCCTTGCACGAGAG	Ugt8a	2.0419	6.1875	6.27E-10	1.75E-08
1578	GACACACAGGATACTGAACA	Sptssa	2.5006	6.1998	6.30E-10	1.76E-08
1582	TCGGGGATAGATACTGAAGG	POTENTIALLY_ACTIVE_291	2.2494	6.1903	6.35E-10	1.77E-08
1586	GCCCCAGACGTAGGACATGT	Abcb9	1.9311	6.1838	6.35E-10	1.77E-08
1588	TCAGAGCGGGACACGAACAC	Lpcat1	1.9636	6.1762	6.69E-10	1.86E-08
1589	ATACACCGGTGGTTCTTGTG	Rit1	1.5966	6.1699	6.84E-10	1.90E-08
1587	GAGGCATGCTGTGTATGTGA	Olfr849	2.3038	6.1797	6.86E-10	1.91E-08
1584	AAATGGGAATTTCACCACAT	Sez6l	2.632	6.1867	7.07E-10	1.96E-08
1592	TGCCGTAAATCTCATCGATG	Vps33a	1.9738	6.1604	7.40E-10	2.05E-08
1591	TGTGCATAACACTATCAAGA	Gm19470	2.0935	6.1608	7.48E-10	2.08E-08
1595	AAGGACGTATTTATCCTGGG	Dnah6	2.1017	6.1585	7.60E-10	2.11E-08
1598	CTGCATGACCAACACGCCCG	Pycr2	1.634	6.1535	7.60E-10	2.11E-08
1594	ATTCAGTCATCATGCATGCA	Olfr38	2.1776	6.1594	7.64E-10	2.12E-08
1596	GCGAATTATTCACACCACGC	4931428F04Rik	2.1102	6.1567	7.69E-10	2.13E-08
1597	AGCAATCTATCTGATCACTG	Olfr948	2.1373	6.1543	7.84E-10	2.17E-08
1599	CCAAAAGGGTGTCTTCCAAG	Spata31d1d	1.9223	6.1495	7.89E-10	2.18E-08
1601	CTCTCTCTCCGTGTCCAGCG	Klhdc9	1.5404	6.1469	7.91E-10	2.18E-08
1593	ACCACAGCGTTCAAGACGAG	Arhgap23	2.3871	6.1596	7.93E-10	2.19E-08
1602	GAAGACCCCACTAAGAGTGT	Lrrc14b	1.6522	6.1462	7.96E-10	2.20E-08
1600	CTGTAGTATACAACCACCAG	Pdia4	1.9493	6.1484	7.96E-10	2.20E-08
1604	GTATAACCAAGGGTTCTGCA	Cpsf4l	1.8336	6.1406	8.29E-10	2.29E-08
1607	AGAACTGCCACTCTGAATGG	Ercc6	1.8209	6.1351	8.58E-10	2.36E-08
1608	TGGACATGTGAACATGGTGA	Ilrun	1.9054	6.1351	8.63E-10	2.38E-08
1605	TGAAAAAAGGGTGAGCACCT	Gimap4	2.2457	6.1384	8.82E-10	2.43E-08
1611	GTGTGATAGCCCTTGGACTG	Gm11487	1.4181	6.129	8.85E-10	2.43E-08
1603	TAGCCGACTTCCATGTACCG	H2-K1	2.5001	6.1455	8.90E-10	2.44E-08
1606	ATAAGTAGTATCTATCGAAG	ONE_INTERGENIC_SITE_135	2.3675	6.1383	9.04E-10	2.48E-08
1609	GGAGCGGTTAGCAAAGAGTG	POTENTIALLY_ACTIVE_215	2.6346	6.1342	9.89E-10	2.71E-08
1610	TAAATGTTCTCGTAGGACAC	Agbl4	2.6346	6.1342	9.89E-10	2.71E-08
1615	CTCATCACAAACATTCCCAC	ATP8	1.6086	6.1092	1.00E-09	2.75E-08
1590	ACAAGGGCCTTGGTACTCCG	Mvk	3.2747	6.1625	1.01E-09	2.77E-08
1612	AGAGGGCGCGGTAAACGACG	Ankrd63	2.1959	6.1151	1.01E-09	2.78E-08
1613	GAACGTTGTCTTGCATTCCG	Katna1	2.285	6.1146	1.03E-09	2.83E-08
1614	ACCTGATATAGGGGAGAAAG	Dram1	2.0973	6.1098	1.03E-09	2.83E-08
1616	GGGTATCCCCACCTAGTTAG	ONE_INTERGENIC_SITE_400	2.1735	6.1087	1.05E-09	2.87E-08
1620	TCACGAACACCGCTGCCGCG	Tspyl1	2.1237	6.1051	1.07E-09	2.92E-08
1621	AGCGACACTCGGACTTGCAG	Mrps28	1.7049	6.0953	1.10E-09	2.99E-08
1619	GGGGCGCTAGGCCGCCGTAG	Tfap2e	2.3848	6.1053	1.12E-09	3.05E-08
1623	GTAATAACTGTGCATGTGAA	Cnbd1	1.6687	6.0917	1.12E-09	3.05E-08
1624	CCTGGTACTCTTCAGCACGG	Scyl1	1.6041	6.0894	1.14E-09	3.09E-08
1625	TCCCACACAGTTATTCACCC	Zdhhc20	1.2707	6.0891	1.14E-09	3.09E-08
1622	TTGAAGCTAATATTTCAATG	Anxa10	2.2558	6.0943	1.17E-09	3.18E-08
1627	AATCCCACATGCTGTCCACA	Stag2	1.9263	6.0867	1.17E-09	3.18E-08
1628	GATGGAAAGCAACAGCACAA	Wdr90	1.7403	6.0849	1.17E-09	3.18E-08
1626	AGATCCTATATCAGACAGAG	Mlec	2.3137	6.0869	1.24E-09	3.36E-08
1617	CAGTTGTTATATGTGTCATG	Polr3b	2.9381	6.108	1.27E-09	3.45E-08
1618	CGTCCTGGCAGACAGTCCCA	Cd1d1	2.9381	6.108	1.27E-09	3.45E-08
1632	GGCACCATCGATCAGATTTG	Serpine2	1.8092	6.0658	1.32E-09	3.59E-08
1633	ACTTCCCCGGTGCATTCACA	Mocos	1.5449	6.0632	1.34E-09	3.62E-08
1634	GAAGTGGCTGTTGGCACCAG	Spink13	1.725	6.0619	1.35E-09	3.66E-08
1636	GAAATGTGAAGAGAAGGTAA	Defb4	1.7342	6.0598	1.37E-09	3.71E-08
1638	GGCTAGGTTCACATCAACTG	Ehbp1l1	1.4133	6.0578	1.38E-09	3.73E-08
1639	ACTTTGGTGCACCACAACGA	Zfpm2	1.4446	6.0577	1.38E-09	3.73E-08
1629	CACACCCACGTAAAAGAAGG	Slc22a21	2.6373	6.0812	1.38E-09	3.73E-08
1630	GCTTGGCTACACGCTTGTCT	Abt1	2.6373	6.0812	1.38E-09	3.73E-08
1637	CAGAGTTCCTAGGCTGCCAG	Aanat	2.1014	6.0584	1.43E-09	3.85E-08
1642	TCTGCCTCCCGACTACGCGG	Lypd5	1.8406	6.0526	1.44E-09	3.88E-08
1635	TCACGTAACCGACATAAAGC	Ccdc166	2.2816	6.0612	1.44E-09	3.89E-08
1641	CCACGAACAGTCATTGGCAA	Phyhipl	1.9751	6.0538	1.45E-09	3.89E-08
1644	TTGTTGGCTATGTAGGACTG	Naaa	1.4737	6.0505	1.44E-09	3.89E-08
1640	GGGGTAATCGCGCGTACGCT	NO_SITE_329	2.1693	6.0577	1.45E-09	3.89E-08
1631	AAGAGATTCAAAAGTAACAC	Etaa1	2.5967	6.0713	1.46E-09	3.91E-08
1645	TCCATTTCACCGAGACACAG	Lama3	1.5621	6.0481	1.47E-09	3.94E-08
1643	GATCTTTGCAGTGAGCCTGG	H2ab1	2.0215	6.0518	1.47E-09	3.95E-08
1647	GTCCCAGAAGAGACCCTATG	Sox7	1.9215	6.0423	1.54E-09	4.14E-08
1648	CTTCAGCCATACTTCGAGAG	Colgalt1	1.6522	6.04	1.55E-09	4.14E-08
1646	TTGTCTGTGTGGAACAACGG	Plac8	2.4241	6.0456	1.64E-09	4.39E-08
1653	CAACCAGACCCACCCAGACA	Sars2	1.4075	6.0298	1.64E-09	4.40E-08
1650	TATACGATCGACCCGCGGAT	NO_SITE_394	1.992	6.0312	1.67E-09	4.46E-08
1649	TTCGAGACTAGCTCTTCGGA	Slc25a33	2.3105	6.0328	1.73E-09	4.64E-08
1655	GACAAAACAATTCCCGAAGG	Trim25	2.0565	6.0257	1.74E-09	4.64E-08
1659	CCCCACGCATGTCCTCGATG	Fiz1	1.8197	6.0169	1.79E-09	4.79E-08
1660	TCTGCAGTTCCGCTGACAGG	Spg21	1.9649	6.0158	1.83E-09	4.88E-08
1658	GCTAGGCGGGCTGACTACGG	Ly6k	2.2939	6.0193	1.88E-09	5.01E-08
1654	GTAGGGTTTAGAGTAATATG	Cnot1	2.6401	6.0278	1.93E-09	5.16E-08
1657	TAAGGAAGATCAGCAATGAG	4930555G01Rik	2.4465	6.0198	1.94E-09	5.16E-08
1663	ATATTCAGAAAGATACAGGT	Cdkn3	1.8912	6.0044	1.95E-09	5.19E-08
1662	GCCAAGGTGGACGAGTTCGT	Bloc1s4	1.9399	6.0048	1.95E-09	5.19E-08
1664	TTCTCCATGAGCTTTGTACA	Il1b	1.5766	6.0019	1.95E-09	5.20E-08
1661	CTGCGGGATGAGGTTGACGC	Cuta	2.165	6.0062	1.99E-09	5.29E-08
1665	TCTACAGCCGTATACCACCG	Tbcel	2.0234	5.9982	2.05E-09	5.45E-08
1669	GCATCAGCATGTCCATACTG	Zfp623	1.7742	5.9923	2.08E-09	5.53E-08
1651	CCAGGAGAAGATTCTGCGCG	Methig1	2.9953	6.0303	2.11E-09	5.60E-08
1652	TAGAGTTCACAAGCCAGAGC	Ska1	2.9953	6.0303	2.11E-09	5.60E-08
1656	AGATATGTATGTGAATCTTG	Gm14781	2.8354	6.0225	2.11E-09	5.60E-08
1670	AGAATATCCCTAGTGATGAG	Adck2	1.9814	5.9919	2.12E-09	5.62E-08
1671	ACTACAAGCAGGCTACCATG	Acbd4	1.9497	5.9869	2.18E-09	5.78E-08
1667	CCAACAGCTCCAGATAGCGT	Cluh	2.3799	5.9951	2.22E-09	5.88E-08
1668	CCGCCGACGTCTATCCGTCG	NO_SITE_177	2.3799	5.9951	2.22E-09	5.88E-08
1672	CCACATCACAACAACTGTGA	Taar8a	1.8788	5.9821	2.23E-09	5.90E-08
1666	GCTGACAGAGTACTTCTCGG	Itgav	2.4712	5.9974	2.24E-09	5.91E-08
1673	GATGAACATGAACCTTGTGA	Gm46345	2.0443	5.9817	2.28E-09	6.01E-08
1676	TAGGGACACCAGGCTGATGT	Zfp599	1.4539	5.9718	2.35E-09	6.19E-08
1674	GAGCTGGTACATGTACACCT	Gsk3a	2.0517	5.9768	2.35E-09	6.19E-08
1677	ATGCAGAATCCAATGAACCG	Uap1	1.8825	5.9712	2.39E-09	6.29E-08
1678	CTGCAACTGTTACAAGAAGA	Klra3	1.6436	5.9677	2.41E-09	6.35E-08
1680	CACCCCCGACTAACCTGGCA	Cxcl16	1.5542	5.967	2.42E-09	6.36E-08
1681	TGCACAGAACCTGATAACAT	Gm5646	1.5542	5.967	2.42E-09	6.36E-08
1683	TGTTAGACGGAAGAATACCA	Snx5	1.7786	5.9662	2.45E-09	6.43E-08
1675	GCGTAGGGACACCTTCATGC	Rnf126	2.2207	5.9733	2.46E-09	6.47E-08
1686	CCTCACTGAACATTTCAATG	Anapc4	1.5499	5.9634	2.47E-09	6.49E-08
1685	GCTGCCCCAGACAATACCAT	Rnpepl1	1.8483	5.9635	2.50E-09	6.56E-08
1684	TATCAGGTCTTCCCATTCGG	Capn6	2.0752	5.9646	2.54E-09	6.66E-08
1679	ATTAACTTGTTATTTCATCC	Vmn2r35	2.2078	5.9676	2.55E-09	6.67E-08
1687	CCTCCAGGAAGCTCTGATGG	Oas1f	1.8864	5.9604	2.55E-09	6.69E-08
1689	ACCCGGAGCTAGGCAGACGA	Gm33099	2.1101	5.9544	2.72E-09	7.11E-08
1682	CACCCGAGTCCATTTCCCCG	Pitpnm1	2.5286	5.9664	2.75E-09	7.19E-08
1690	GAAGCAGAACCTGATAGAAG	Mrto4	2.1497	5.953	2.76E-09	7.21E-08
1691	GCTACCAAAGTGTGTCACCT	Exoc5	2.1393	5.9524	2.76E-09	7.22E-08
1688	AAGAGTGGAGGGGGATGATC	Spin2g	2.34	5.9548	2.83E-09	7.38E-08
1692	ACGATAGAGTTCAACGCGCT	Rnf138rt1	1.6724	5.9415	2.83E-09	7.40E-08
1694	ATGGAATCCTTATGGACCTG	Mettl15	1.3719	5.9405	2.84E-09	7.41E-08
1695	GGGTACGCAGGACGTCCACA	Slc25a19	1.8549	5.9402	2.88E-09	7.52E-08
1697	TGCCGAAGTTGATAAGACCA	Kdm1a	1.8583	5.9286	3.10E-09	8.06E-08
1700	GATCCAGCACCATCCCACAG	Fam118a	1.4217	5.9251	3.12E-09	8.13E-08
1701	ACATGGCGAGAACAGATTGG	Snx25	1.6042	5.9232	3.16E-09	8.23E-08
1693	CAAAAACAGCACGGTAGCAA	Tmem230	2.47	5.941	3.17E-09	8.24E-08
1702	ACTGACGCTCGTCCTGCCAG	Mob3c	1.9253	5.9231	3.22E-09	8.36E-08
1704	ATCCCGAAGGCACACACTGG	Zfp287	1.8129	5.9209	3.23E-09	8.40E-08
1703	ATCAGAGATTCGCGCGAATA	NO_SITE_96	2.0545	5.9229	3.27E-09	8.49E-08
1698	ATGCCTAACTTACCTCCACG	Tbcd	2.2302	5.9262	3.30E-09	8.55E-08
1699	TGATGTTTCAGATTGATGGA	Nob1	2.2302	5.9262	3.30E-09	8.55E-08
1705	GTACATGGGTACATGAAGAC	Olfr705	2.0704	5.9146	3.45E-09	8.93E-08
1706	TCCTGTCCGGACCCTCCAAG	Fkbp11	2.0704	5.9146	3.45E-09	8.93E-08
1708	CAACCTACACAAAATCACTT	Spata1	1.3535	5.9081	3.46E-09	8.96E-08
1707	CACATCGATAGGATTCCATG	Fam135b	2.2035	5.9143	3.53E-09	9.13E-08
1710	TGGAGGATACCGAAGACTGG	Pdlim7	1.9068	5.9077	3.53E-09	9.13E-08
1714	AGAGCTATGGACCTCCCCAG	Tcf20	1.3595	5.9036	3.56E-09	9.19E-08
1713	ATGGCCTCAATACTGAGCTG	8030474K03Rik	1.6679	5.904	3.56E-09	9.19E-08
1696	TCATACGGGTCATACGTCAT	Virma	2.8589	5.9391	3.57E-09	9.21E-08
1709	GATGCAATGAGGAAATTGGT	Taar6	2.0873	5.908	3.60E-09	9.28E-08
1715	TTTCGGGATGGAGTAAACTG	Bcl2l1	2.1148	5.9018	3.75E-09	9.67E-08
1718	GCCGGCAAAAGTTGCCCGTG	Hipk2	1.8499	5.8967	3.76E-09	9.67E-08
1716	CTCGTAGGAAACGATCCACA	H2al2a	2.1246	5.9009	3.78E-09	9.73E-08
1720	TGATGACTGTACTGAAACAG	Olfr516	1.8893	5.8944	3.82E-09	9.84E-08
1719	ATAATCATAGCATAGAGAAG	Olfr295	1.9398	5.8946	3.83E-09	9.86E-08
1711	GCATGTGCATCATTCCACCA	Shq1	2.3968	5.9065	3.85E-09	9.89E-08
1721	AGGAATGGAACAAGACACCT	Prex2	1.6921	5.8879	3.93E-09	1.01E-07
1712	GGCCGATAGGAAGTATGAAG	Tpm3	2.602	5.9062	4.06E-09	1.04E-07
1724	AGAACCTGAAAGCACCACAA	1700013H16Rik	1.6355	5.8802	4.11E-09	1.05E-07
1726	GAACCGCCACGTGTGCCCAG	Tmem150a	1.5895	5.8774	4.18E-09	1.07E-07
1725	GGACCAGCCAGCCCTCAGCA	POTENTIALLY_ACTIVE_213	1.8079	5.8786	4.18E-09	1.07E-07
1727	GGAGTCACAGAAACAACAGT	Ints12	1.5507	5.8733	4.28E-09	1.10E-07
1728	GCAGCCTGGCCGCAACATCG	Fbp2	1.8975	5.8729	4.36E-09	1.12E-07
1730	TGTGTGCACTTCTTTGCAGG	Olfr1282	1.8764	5.8717	4.38E-09	1.12E-07
1723	CCCAGGCTATTTCAACAATG	Arhgef11	2.3747	5.8825	4.43E-09	1.13E-07
1722	GGTGGCGCCTATGCTACGTG	1700003F12Rik	2.4689	5.8839	4.50E-09	1.15E-07
1734	TTCTCCATTGCAGGTTCACG	Nr2c2ap	1.4873	5.8636	4.53E-09	1.16E-07
1731	TTGCTACTCTGGATCTAGAG	Gm31649	1.9955	5.8668	4.57E-09	1.17E-07
1717	GAAGTGGGGTTACTGCCTTG	Pop1	2.8721	5.8992	4.58E-09	1.17E-07
1729	AAGTCGCTGAGTTAATGCCT	Ufl1	2.226	5.8719	4.59E-09	1.17E-07
1763	ATGGTGCAGTTCATGAACAG	Plin2	1.7853	5.8594	4.69E-09	1.19E-07
1764	GGCAGAAGATTACTCACCGA	Wdpcp	1.5848	5.8573	4.71E-09	1.20E-07
1732	TGGAGCACAGGGCCCAACGG	Lactbl1	2.2123	5.8656	4.75E-09	1.21E-07
1765	AGCGACTCAGAAGATAGACA	Dis3l2	1.5797	5.8525	4.85E-09	1.23E-07
1766	CATCACTTATAACCGCTACC	Ptafr	1.8639	5.8499	4.99E-09	1.27E-07
1735	CAGCTTCATGAAGCCTACAC	Tmem161b	2.3536	5.8612	5.02E-09	1.28E-07
1733	TCACCAGAGAGCATCGCTTG	Twnk	2.4971	5.8654	5.06E-09	1.29E-07
1771	TGGTTGTTGTGAACAGTAGG	Wfdc15a	1.6722	5.8457	5.07E-09	1.29E-07
1770	AGACATGTCCGATTCCGCTG	Prr7	1.732	5.8459	5.07E-09	1.29E-07
1772	GAACGAATTCAAAAAGCTAG	Gsto1	1.7641	5.8435	5.15E-09	1.31E-07
1768	TTTCCTTTAGGAATCTTCCG	Csn1s2a	2.1198	5.8489	5.18E-09	1.31E-07
1774	TCGCTAGACGTACAGACCCA	Pcdh10	1.5465	5.8394	5.25E-09	1.33E-07
1775	GCTGTAAAGTAGATCACCTG	Slc6a18	1.4031	5.838	5.28E-09	1.34E-07
1776	ACTATGCATGAAACTGGGAC	ONE_INTERGENIC_SITE_74	1.7142	5.837	5.34E-09	1.35E-07
1773	GAGTGCGAGTTGCGCTCGAC	NO_SITE_270	2.0223	5.8399	5.39E-09	1.36E-07
1777	CTGCGTATACAGGTCCCCAA	Gpc1	1.7238	5.8341	5.44E-09	1.37E-07
1778	AGATGATGGTCAGAGGAAGA	Nlrp5-ps	1.6733	5.831	5.53E-09	1.40E-07
1779	AGCTCCAGGCCTCTACGATG	Mmp11	1.9449	5.8293	5.69E-09	1.44E-07
1781	AGGGCTTCAGGATATCAAAG	Cyp4f16	1.6815	5.8254	5.72E-09	1.44E-07
1785	TGGTTACCTTTACACTCCGG	Cd46	1.3689	5.8217	5.83E-09	1.47E-07
1784	CCATCGACTATGCTAAAAGG	Lrp6	1.6258	5.8218	5.84E-09	1.47E-07
1786	ATGAACACAGGATCCCACCC	Olfr1209	1.9198	5.821	5.97E-09	1.50E-07
1790	AAGGGTCGGAGTATTATGAG	Dop1a	1.4831	5.8164	6.02E-09	1.51E-07
1788	CTTGTAGAATTTCCTGAGAG	Tas2r122	1.7803	5.8176	6.03E-09	1.52E-07
1769	CTCCACGAGATACATACCAC	Bud13	2.7796	5.8476	6.10E-09	1.53E-07
1787	GAGTTGCTCCAGGAAGCTGA	Ucn2	1.9904	5.8182	6.12E-09	1.54E-07
1791	GTTCACGGGGTAGAGAAAGC	Vmn1r21	1.8222	5.8153	6.13E-09	1.54E-07
1780	AAGTGTGCTACACATCCATG	Fam118b	2.3146	5.8256	6.18E-09	1.55E-07
1782	CGTCTTCCGTATAAGCGTCT	Gabrr1	2.3719	5.8253	6.27E-09	1.57E-07
1796	TGCAGGACAGCTCTTCACAT	Vwa3a	1.4562	5.8079	6.33E-09	1.59E-07
1794	ACAAAGTGTCCTCTGAAGGT	Llcfc1	1.8398	5.8092	6.36E-09	1.59E-07
1795	GAAGTCATCGAAACACCGCA	Gm38499	1.8398	5.8092	6.36E-09	1.59E-07
1797	CTCCTCGGAGACCGCCCCGG	Jmy	1.5969	5.8069	6.38E-09	1.60E-07
1789	ATAAGTCTCATGTTACCTGG	Zfp207	2.2217	5.8171	6.38E-09	1.60E-07
1799	CTGCGGATGGGGCCAAACCG	Mblac1	1.6394	5.8056	6.43E-09	1.61E-07
1798	AGCCTTCTTCCCAGGCACTG	Gm20826	1.7272	5.8058	6.45E-09	1.61E-07
1801	GTGTGGCTCGCGTTCCTGAG	Neurl2	1.6084	5.803	6.53E-09	1.63E-07
1792	GGATGTTAGTCAGCACTTTG	Olfr367-ps	2.2079	5.8111	6.60E-09	1.65E-07
1800	GTACACCTAACCTTCGCAAG	Slc22a19	2.0034	5.8037	6.68E-09	1.67E-07
1802	TGATATGGATGGGATACCCA	Ppp3cb	1.3842	5.7986	6.69E-09	1.67E-07
1803	TGGATGTCTTCGAGACTGTG	Gm46841	1.5707	5.7977	6.73E-09	1.68E-07
1807	GAACAATCCTCTATACCATG	Gabra6	1.3459	5.7925	6.93E-09	1.73E-07
1805	TTACAACAATGTGTTATTTG	Zfp981	2.0102	5.7968	6.97E-09	1.73E-07
1806	TGGGCACAATCTGATCATGG	Lhfpl1	1.967	5.7938	7.06E-09	1.76E-07
1767	CACTCCATCTGCTTCTACCC	Atp6v1h	3.245	5.8489	7.10E-09	1.76E-07
1804	AGTGCCCAGCCACAACCAGG	Sigmar1	2.158	5.7972	7.11E-09	1.77E-07
1783	GTTACGTTCCAGTCAATGGG	Uchl5	2.9019	5.8243	7.29E-09	1.81E-07
1809	AATGATTAGCAGGTTTCCCA	Olfr391	1.479	5.7843	7.29E-09	1.81E-07
1793	TTTCTGGACTCACCCCTACG	Snrnp27	2.6531	5.8096	7.40E-09	1.83E-07
1811	TACATCCCTACAGACTCCGA	Kctd7	1.4339	5.7744	7.73E-09	1.91E-07
1810	AGATTCCCGTGAACGCCGTG	Med26	1.9789	5.7772	7.81E-09	1.93E-07
1736	ACCCTGTGCCTTACTGCCGG	Rpp21	3.21	5.8598	7.94E-09	1.94E-07
1737	AGACCAACAAAGAAGGAGGA	Gm21103	3.21	5.8598	7.94E-09	1.94E-07
1738	AGACTTACCTGTATACTCTG	Donson	3.21	5.8598	7.94E-09	1.94E-07
1739	AGAGAAGAGCATCTTCCTTG	Spcs2	3.21	5.8598	7.94E-09	1.94E-07
1740	AGCTTGAGCTCTAAGCGGGT	Cdc26	3.21	5.8598	7.94E-09	1.94E-07
1741	CACATCTTAGATGTCGAACA	Wdr55	3.21	5.8598	7.94E-09	1.94E-07
1742	CAGCCAGAAGAGCTGAACAC	Ccdc59	3.21	5.8598	7.94E-09	1.94E-07
1743	CATCATAATTCAACGAAGTG	Thoc2	3.21	5.8598	7.94E-09	1.94E-07
1744	CATGAGGTGGAAACAGCACA	Eif1ad	3.21	5.8598	7.94E-09	1.94E-07
1745	CATTATGAATGGGAATTCGT	Tfg	3.21	5.8598	7.94E-09	1.94E-07
1746	CCAGTTTAGAGAGATGACTG	Gm2427	3.21	5.8598	7.94E-09	1.94E-07
1747	CCCGACACAACATCTACCGA	Eif2b5	3.21	5.8598	7.94E-09	1.94E-07
1748	CCCTTTGCTCAGATACCCGG	Cct3	3.21	5.8598	7.94E-09	1.94E-07
1749	CCGACTCGATAACCACAACG	Actr10	3.21	5.8598	7.94E-09	1.94E-07
1750	CGGAAGGTCCTCAGCTCGCG	Abcg4	3.21	5.8598	7.94E-09	1.94E-07
1751	CTCTGAATCCCAGTAATGTG	Wdr1	3.21	5.8598	7.94E-09	1.94E-07
1752	CTGTGAAGGGAATCAAGGGA	Gm41073	3.21	5.8598	7.94E-09	1.94E-07
1753	CTGTTCGAGTCATCTCCCTG	Dhodh	3.21	5.8598	7.94E-09	1.94E-07
1754	CTTCTGTGTCCATTCAGGTG	Rpl11	3.21	5.8598	7.94E-09	1.94E-07
1755	GCAGCTATCTGCAGAGGAGC	Gm20765	3.21	5.8598	7.94E-09	1.94E-07
1756	GGAGTTGAGCCAAACCACAG	Gm2427	3.21	5.8598	7.94E-09	1.94E-07
1757	GTGAGGCTAAGGCTGAGATG	Arcn1	3.21	5.8598	7.94E-09	1.94E-07
1758	TAACGCTGGACACCACCTCA	2610042L04Rik	3.21	5.8598	7.94E-09	1.94E-07
1759	TCTTGCCACCAGGCGACTGA	Vmn1r111	3.21	5.8598	7.94E-09	1.94E-07
1760	TGCAAGACGTAGTAAATGTG	Uqcrc2	3.21	5.8598	7.94E-09	1.94E-07
1761	TGGAACGCAAGTGTCCCGTG	Gm3476	3.21	5.8598	7.94E-09	1.94E-07
1762	TGTTACTGACAAGAACTCTG	Sdad1	3.21	5.8598	7.94E-09	1.94E-07
1812	ACGCAAAAGCTGCCCACCTG	Naa10	1.3759	5.7718	7.84E-09	1.94E-07
1814	CATTACTCACAATGGCCGCA	Elovl5	1.6864	5.7666	8.13E-09	1.98E-07
1815	GCTCACCTGTAATTTCCGCA	Gda	1.7223	5.7654	8.20E-09	2.00E-07
1817	GCCATGGCATCTGATGTCAA	Fcer1a	1.4055	5.7613	8.35E-09	2.03E-07
1818	GGATAAAAAACATCTGTGTG	Olfr594	1.5983	5.761	8.38E-09	2.04E-07
1816	ATCCAGGACGAGCTGAACCG	Fam89a	1.7431	5.7615	8.40E-09	2.04E-07
1808	CAGCTCACAAAAGCGTCTGT	Cib1	2.7132	5.7891	8.52E-09	2.07E-07
1819	AGCCATGGAGGTGACAGCTG	Gimd1	1.7045	5.7576	8.58E-09	2.08E-07
1820	CATGGCAGTCACTTGTTCCG	Hspa4	1.6791	5.7571	8.60E-09	2.09E-07
1813	ACTGTGAGAGTCATAGACAT	Gm28710	2.3111	5.7685	8.70E-09	2.11E-07
1821	AAGGGCTGGAAGACTAACAG	Slc44a1	1.6225	5.7545	8.72E-09	2.11E-07
1822	GAATGCTTCAGAAACACTCG	Ganc	1.8379	5.7526	8.91E-09	2.16E-07
1824	ACAACCTGCGCACCGACCGG	Fads2	1.745	5.7474	9.14E-09	2.21E-07
1825	ACTGGGATCCATCTCTACAG	Gm5481	1.745	5.7474	9.14E-09	2.21E-07
1826	GACGATACAAAGCCTCAGCG	Dnajc22	1.7679	5.7471	9.16E-09	2.22E-07
1828	CCAGCATACCCAAACATCTG	Scp2	1.43	5.7436	9.27E-09	2.24E-07
1829	GTATAATTGTCATATTTCTG	Vmn1r235	1.706	5.7429	9.36E-09	2.26E-07
1823	TTGTATGTGAGAAACGTCAT	Zfp101	2.0905	5.7478	9.44E-09	2.28E-07
1827	ACAGCAAGCTGAAAGACATC	Mrto4	2.165	5.745	9.72E-09	2.35E-07
1830	ACGTACAGTGACCCAGCTAG	Trabd	2.1307	5.742	9.84E-09	2.37E-07
1833	TGCCTCTATCTGGGAGTATG	Nrsn1	1.7361	5.7345	9.85E-09	2.38E-07
1834	TCACCAATTATAGATTGTGG	Slitrk6	2.019	5.7336	1.02E-08	2.45E-07
1837	TCAGCCCCTGCACTACCCAG	Olfr982	1.557	5.7233	1.05E-08	2.52E-07
1838	GCATCGGCCTCATCAAACCA	Ttll3	1.738	5.7202	1.07E-08	2.58E-07
1835	CTACAGGAAGACATAAGACA	Slf2	2.3269	5.7273	1.12E-08	2.68E-07
1836	TCGGTGTACTTCAAAATCCG	Alg8	2.3269	5.7273	1.12E-08	2.68E-07
1840	CTCATGTTTAGATACCAGGT	Olfr212	1.3756	5.71	1.13E-08	2.72E-07
1841	TTATCAAGGGTGGTTCACGA	Cyp7b1	1.5942	5.7091	1.14E-08	2.74E-07
1843	ATTTGCCTCCTGCTGCTGCT	Ear10	1.2799	5.7084	1.14E-08	2.74E-07
1844	TAAGTGATGAGCCTTTGTTG	Ddx60	1.7876	5.7077	1.16E-08	2.78E-07
1831	AATGTCACACAAGAGGACAC	Psg18	2.7194	5.736	1.17E-08	2.81E-07
1832	TTATAGGCGAGCACCACCTG	Pan2	2.7194	5.736	1.17E-08	2.81E-07
1845	CTGAACTAAAGAATGAACAC	Olfr1209	1.8178	5.7021	1.20E-08	2.87E-07
1848	ATCCCAGTTACTCCCAACCG	Tns3	1.6454	5.6995	1.21E-08	2.89E-07
1846	AAAGCCCACATATGCAACAA	Actr3	1.8724	5.7013	1.21E-08	2.90E-07
1842	ATACCTTAAAGGAATACTTG	Plekha7	2.3661	5.7088	1.26E-08	3.00E-07
1853	AACAACCAATCAACGTTGGA	ONE_INTERGENIC_SITE_18	1.6931	5.6924	1.26E-08	3.01E-07
1854	TCGATACTCCATCCCCACAG	Gm2808	1.6931	5.6924	1.26E-08	3.01E-07
1855	ATACCCTCTAAAATCAACAG	Nxpe5	1.7773	5.6919	1.27E-08	3.03E-07
1847	GTAGCTGAAAGGGCTATAGG	Txndc11	2.1988	5.7003	1.27E-08	3.04E-07
1857	TGGTAGGTGGCAACTTGTGG	Runx1	1.8765	5.6896	1.30E-08	3.09E-07
1851	AAGAATATAGTTCTATGGGA	Mup21	2.1854	5.6959	1.30E-08	3.11E-07
1852	TATTCTTACCTGGAGACCCG	Slc35b2	2.1854	5.6959	1.30E-08	3.11E-07
1850	ACTCCTTTAACACACATCTG	Utp23	2.2888	5.6963	1.33E-08	3.17E-07
1859	AGGCATGACCTTGATTCTGA	Prorp	1.9289	5.6862	1.33E-08	3.17E-07
1861	CCATGATTCGCATCTTCCAC	Gm52025	1.431	5.6817	1.33E-08	3.17E-07
1862	TGGCAAAAGAAACATGTACA	Ago4	1.5625	5.6803	1.35E-08	3.20E-07
1858	CGACAACTGAGTGTGACAGT	Zfp236	2.1482	5.6886	1.35E-08	3.22E-07
1863	AGAGTACAGTATTCAGTACA	Olfr1105	1.4846	5.6781	1.36E-08	3.24E-07
1865	GCAGAGCAGTGAGAACCACG	Rubcnl	1.7439	5.6773	1.38E-08	3.28E-07
1864	CAAGTCGTACCGCGAGAACG	Arx	1.8806	5.678	1.39E-08	3.29E-07
1866	CAATGCTCATGTGAAGCCAG	Gzmc	1.3839	5.6749	1.39E-08	3.29E-07
1873	CAACCGGACGTCGCGTTATG	NO_SITE_127	1.7138	5.6694	1.44E-08	3.42E-07
1849	GATAAAGGACTAGTAAACAG	Ylpm1	2.6607	5.698	1.45E-08	3.42E-07
1872	GGGTCGCTACCTGTACCCTG	Scx	1.8428	5.6703	1.45E-08	3.43E-07
1871	GGATGGCGAAGGACGCACTT	Pnmal1	1.9743	5.6704	1.47E-08	3.47E-07
1874	AGCAGATGTCACAAAATGAC	Olfr1134	1.8849	5.6666	1.49E-08	3.51E-07
1875	GTTGAAGCCACTAATACCTG	Hepacam	1.7823	5.6644	1.49E-08	3.53E-07
1839	TGATACAGAAGGATCCGAGG	Pwwp3a	3.1419	5.7181	1.50E-08	3.54E-07
1876	AGGAAATCACACCTTTGGAG	Mctp1	1.3808	5.6605	1.51E-08	3.56E-07
1877	GGAGATGGGAGTCCACACCT	Fam53a	1.5578	5.6604	1.51E-08	3.57E-07
1867	GACCATGGAGACATCAGAGG	Magea2	2.2543	5.6729	1.51E-08	3.57E-07
1878	AGGGTCTTACCTGCTGCACG	Thap3	1.5338	5.6583	1.53E-08	3.61E-07
1879	TGCAACACTACGGCCCAGAG	Olfr577	1.59	5.6568	1.55E-08	3.64E-07
1880	GGTATCAACCCGTTCGCCGA	Zic1	1.7155	5.6547	1.57E-08	3.70E-07
1882	GAAAATGAATGGCTCCCACA	Ikzf1	1.4182	5.6508	1.60E-08	3.76E-07
1860	ATTAAACTGCTGTCCGCCCA	Stau1	2.7259	5.6829	1.61E-08	3.79E-07
1881	TATTACAGATTAATGGGGAG	Mup6	1.9873	5.6542	1.62E-08	3.80E-07
1868	CCTGAGCCCGAGCAAGACAA	Anapc13	2.5669	5.6724	1.64E-08	3.84E-07
1869	GACTTACCATTTATAATCGG	Farsb	2.5669	5.6724	1.64E-08	3.84E-07
1870	GATGCTGCGCATCATGACAG	Txnrd2	2.5669	5.6724	1.64E-08	3.84E-07
1884	TCAAACAAGCCATCAAACAC	Hdac1	1.85	5.6454	1.68E-08	3.93E-07
1856	TGACCAATCTTGGCACACAT	Gemin4	3.0054	5.6906	1.68E-08	3.94E-07
1885	TCAGCACGCCTGCAGCACCG	Tmem170b	1.5077	5.642	1.68E-08	3.94E-07
1887	GCTGACCGGGATGCTAGCGA	Gm34298	1.7172	5.6399	1.71E-08	4.02E-07
1883	CGGAGGCGTCGAGATGAATG	Borcs6	2.2081	5.6494	1.72E-08	4.03E-07
1891	GGTCGGCCATGGAAGACGAG	Bag2	1.7277	5.6371	1.74E-08	4.08E-07
1892	GGCCTTGCACACATAAACAC	Fgfrl1	1.5848	5.6358	1.75E-08	4.09E-07
1890	ACATAACCACGGGGAAAGTG	Pet100	1.8339	5.6376	1.75E-08	4.09E-07
1889	TTCTGCCATGAAGAAGGGCA	Gm21761	1.9234	5.6379	1.76E-08	4.12E-07
1888	TGGCTGTCGTATCAACCACA	Mtcl1	2.001	5.639	1.77E-08	4.13E-07
1893	AGGATCGGGATGCTAATAGG	ONE_INTERGENIC_SITE_114	1.8537	5.633	1.80E-08	4.20E-07
1894	AGAACAGGAGAGATTGAGCA	Olfr26	1.3795	5.6296	1.81E-08	4.21E-07
1896	GTCTCACCAAGAATCATCCG	Dpyd	1.7087	5.6284	1.83E-08	4.27E-07
1897	TCAGCCTGAAAAAGTCATTG	Pcdh9	1.6089	5.6268	1.84E-08	4.29E-07
1886	TGAGTTTAGCACTCAAAGGG	Ccdc171	2.6649	5.6415	2.02E-08	4.70E-07
1899	TCCACTGTATACTCCTCCAA	Tshr	1.2638	5.6091	2.03E-08	4.73E-07
1900	GGATGTGAAGAGGTCTGTGA	Serpina3c	1.3996	5.6066	2.06E-08	4.80E-07
1895	ACTTCGAAACCCGGTTGCAA	Hhipl1	2.4942	5.6295	2.07E-08	4.81E-07
1901	GACCCCCTGACAGCGTACAC	Fbxl18	1.7426	5.6061	2.09E-08	4.85E-07
1902	TGCCATGTTGTATAGGACCT	Noxa1	1.7426	5.6061	2.09E-08	4.85E-07
1903	CTTGCCAATCCATGGGTCAT	Sat1	1.7544	5.6054	2.10E-08	4.87E-07
1904	CAGGTATGTACTCGGCCATG	Uba1y	1.4911	5.602	2.12E-08	4.92E-07
1906	TCGGGGGTCTTGCTGAACAG	St8sia2	1.5586	5.5968	2.19E-08	5.08E-07
1905	GAATAACAACTTGGGGAGTG	4921536K21Rik	1.9451	5.5981	2.23E-08	5.16E-07
1898	CCAGCTCGAGCCACCAATGT	Ccl17	2.5288	5.617	2.24E-08	5.20E-07
1907	TCACAGGCAAGGTGAACCAG	Olfr479	1.6937	5.5916	2.27E-08	5.24E-07
1909	GAAGAACATGAGCGACGACG	T2	1.3128	5.5904	2.27E-08	5.24E-07
1908	AGGCATCTCAACGTTTGGGG	Bdh1	1.769	5.5914	2.28E-08	5.27E-07
1912	GTCATGCTTATACTGATACA	Vdac3	1.7035	5.5871	2.33E-08	5.38E-07
1914	ATGGAGGACCCAGACGTCCG	N4bp3	1.6108	5.5793	2.42E-08	5.60E-07
1918	GATGCAGGAGAACACGATCA	Syngr2	1.5537	5.5767	2.46E-08	5.67E-07
1911	AGAGGCGCCTCATGACTGTG	Dcp2	2.1891	5.5874	2.46E-08	5.69E-07
1917	GGACAATGCCAAGTTCACGA	Emc8	1.7715	5.5772	2.47E-08	5.70E-07
1920	CTCACCAACATCCTTGATGG	Acox2	1.6382	5.5754	2.48E-08	5.72E-07
1921	GGTAGGAAAGAGGTTCACTG	Fhod1	1.5695	5.5734	2.50E-08	5.77E-07
1922	AGGTATAGCAGGTCTTGTGG	Slc25a18	1.4125	5.5723	2.52E-08	5.79E-07
1913	CAATTGGGACTGGATAGCAG	Olfr745	2.1044	5.5802	2.53E-08	5.82E-07
1916	TTCTAACAGCCACGTCACAC	Polq	2.1263	5.578	2.57E-08	5.91E-07
1924	TGTTCCCTTCTCCTTCAATG	Aimp2	1.3742	5.5683	2.57E-08	5.92E-07
1915	TCCATACTTTCAATATTAGG	Ly6a	2.1379	5.5781	2.57E-08	5.92E-07
1927	GTACCTGATTCCACCCACCA	Odf3	1.3342	5.5657	2.61E-08	6.00E-07
1910	AATGAGTCAAGATAAAATCG	Lrfn5	2.4621	5.5879	2.61E-08	6.00E-07
1928	CAGAAGCTTAGGGAATTGAG	Acp2	1.7373	5.5635	2.67E-08	6.13E-07
1929	AATGCACACTGCTCTAATGG	Ankrd17	1.749	5.5623	2.69E-08	6.17E-07
1932	TGTGAATATGCCTGCCCGCG	Dnah7a	1.2793	5.5606	2.69E-08	6.17E-07
1926	AAGAAGGAATCTGATCTCAG	Lmnb1	2.0175	5.5664	2.70E-08	6.19E-07
1933	GAGATTTGGTACTGTCCTAG	Cc2d1b	1.6391	5.5596	2.72E-08	6.22E-07
1930	TGACCTTTGATCCCAAAAGG	St3gal3	1.8558	5.5617	2.72E-08	6.23E-07
1931	AGGCCTGTGATAGTCCTCAG	Cyp2f2	1.9694	5.5613	2.76E-08	6.32E-07
1939	TGACGGAACTCACTTTGGCG	Srebf2	1.5202	5.5533	2.81E-08	6.42E-07
1925	TTGGTAGAAGTACTCACAGA	Prr23a1	2.2625	5.5671	2.81E-08	6.43E-07
1940	GCAGGTGATCCAACTGCAGA	Chchd2-ps	1.8389	5.5531	2.85E-08	6.52E-07
1944	CCATGCTTGTCTACTGACAG	Crtc1	1.7279	5.5506	2.87E-08	6.56E-07
1946	TGTACCTAGCACTAGCAGAG	Zadh2	1.5592	5.5484	2.89E-08	6.59E-07
1948	TTGAAATAAGGTCTGTCATG	Ufsp2	1.4748	5.5475	2.90E-08	6.62E-07
1943	TTCATGGGAATCTGCTTGAG	Emc4	1.907	5.5513	2.90E-08	6.62E-07
1947	AATTATTCTCTCCAGATGCA	Ssxb8	1.7636	5.5477	2.93E-08	6.67E-07
1949	TCAGTGACTTACTGGCCAAG	Serpine1	1.5756	5.5458	2.93E-08	6.68E-07
1945	ATCTTGAATTTAGAGTCCAA	Tlr3	1.8824	5.5485	2.94E-08	6.70E-07
1923	CTCTACCTCAGAATCTGAAG	Xbp1	2.4934	5.5687	2.95E-08	6.70E-07
1934	TCACCCCTGAAAAGGCAGAG	Olfr687	2.2453	5.5567	2.98E-08	6.77E-07
1950	GCTGAGGATATACGTCATTG	Iqcf3	1.4495	5.541	3.01E-08	6.84E-07
1919	GAGGCACAGGCATCACAAAG	Asb13	2.7405	5.5765	3.02E-08	6.85E-07
1953	TTTGGAATGAGCCAGACTGT	Pnlip	1.7188	5.5382	3.08E-08	7.00E-07
1954	CTGTACCTAGCAATACTGCT	Olfr725	1.7299	5.5356	3.13E-08	7.10E-07
1956	GGAGTCAGGGATGTCGACCA	Fer1l6	1.4823	5.5341	3.13E-08	7.10E-07
1935	GCGAGCCCAAAGGTTGCTTG	Srfbp1	2.5288	5.5563	3.19E-08	7.24E-07
1936	TTCGATGAGGGAGAAAACCA	Fam209	2.5288	5.5563	3.19E-08	7.24E-07
1957	GATCAGTTTCAGATTCTCTG	Apcs	1.5342	5.5298	3.21E-08	7.27E-07
1951	GGCTCGTATACTGCCTCACT	Pdap1	2.2133	5.5406	3.24E-08	7.33E-07
1952	TCAAGACGAGCACGTAAATG	Gprc5a	2.2133	5.5406	3.24E-08	7.33E-07
1955	ACAGGCTTAGGACTGTGACA	Vmn1r24	2.0689	5.5343	3.27E-08	7.40E-07
1941	GCTGGACCAAGCTAACTGAA	Eif3l	2.5691	5.5528	3.30E-08	7.44E-07
1942	TCTTGACACAAATGACAGTG	Ift27	2.5691	5.5528	3.30E-08	7.44E-07
1963	GGTCTGCGTTGTCTACTGTG	0610040J01Rik	1.2423	5.5241	3.31E-08	7.48E-07
1967	AGAATCCACGCGTGCTCCCG	Sowahd	1.7207	5.5231	3.36E-08	7.58E-07
1965	ATTCTTTAAGGTCAACAGAA	Ovch2	1.7959	5.5232	3.38E-08	7.61E-07
1966	CTGTTCGACCGCACACCCAA	Myl3	1.7959	5.5232	3.38E-08	7.61E-07
1960	AGTGATCAATGGCTCTTGAG	Olfr169	2.1703	5.5265	3.49E-08	7.85E-07
1969	TGGTACCTTAGTTCTAACAG	Tnfrsf21	2.0042	5.521	3.50E-08	7.88E-07
1972	CTGCTGGTCAATGTTGTGTG	Slc25a30	1.0821	5.5123	3.54E-08	7.97E-07
1968	GCTGAAGCACCTCTCCAGCG	1700018L02Rik	2.1446	5.5226	3.55E-08	7.98E-07
1971	CAATGAGAGAAGCACCGCAG	Tmprss11g	1.8138	5.5137	3.57E-08	8.02E-07
1973	AACTCAGAACGCCAACCGAA	2310057M21Rik	1.6419	5.5119	3.57E-08	8.02E-07
1976	CCAACCAAGAAAGAAAATGA	Ogn	1.3446	5.5072	3.65E-08	8.19E-07
1977	TGAAGTGGAACCAACCTCCG	Ksr2	1.5201	5.5044	3.71E-08	8.33E-07
1961	AGACCCACCTCGGCAAAGCG	Mms19	2.4606	5.5265	3.73E-08	8.36E-07
1962	GGTGGCGATGTAGAAACCGT	Zxda	2.4606	5.5265	3.73E-08	8.36E-07
1970	AGCCTTAACGAGGTACCGGT	Fmc1	2.4041	5.5196	3.82E-08	8.56E-07
1978	TGCCTATGCCTACTCTGTGA	Ifitm2	1.854	5.502	3.83E-08	8.58E-07
1980	AAGAAGACTACGATCGCCTG	Rhoc	1.6751	5.4994	3.84E-08	8.58E-07
1981	AGACCCTGACTCATATCCGT	Abcc2	1.6751	5.4994	3.84E-08	8.58E-07
1979	TGTGGAAAAAGCTCATCGAG	Btrc	1.8766	5.5004	3.87E-08	8.66E-07
1982	GTATACAGAATGCCTACGAT	Gna13	1.6428	5.496	3.91E-08	8.73E-07
1983	AGCATCATTAGTAGAAACAG	Pla2g15	1.7134	5.4958	3.92E-08	8.76E-07
1985	CTCCACCCTTCAAGTCCGTG	Nectin3	1.4589	5.4945	3.92E-08	8.76E-07
1959	TATGATCTTACCTCTATGTG	Ryr3	2.6742	5.5274	3.93E-08	8.78E-07
1986	GGCCATCCAACCAGTCCTGG	Fthl17a	1.5494	5.4915	4.00E-08	8.91E-07
1987	TGGCCACTGAAATATTGATG	Tmem248	1.5494	5.4915	4.00E-08	8.91E-07
1974	AGAGATGTACAACCGTCCTG	Otud5	2.3335	5.5076	4.02E-08	8.96E-07
1975	TTGTGAAAAAGATGTCCACA	Amfr	2.3335	5.5076	4.02E-08	8.96E-07
1988	AAGTTGAGCCATTAAAGGAG	9930111J21Rik1	1.6673	5.49	4.05E-08	9.00E-07
1989	GGAGATCGACTTCCGCTGCA	Phlda2	1.6673	5.49	4.05E-08	9.00E-07
1992	TCACGTCAGGATCAGGATCG	Zfp358	1.651	5.4882	4.08E-08	9.08E-07
1964	CTCAACCGCAGTCAAAGAAC	Gm40892	2.7486	5.5235	4.11E-08	9.14E-07
1990	CCTCCACTTCGTGAGCGAAG	Xxylt1	1.858	5.4893	4.12E-08	9.15E-07
1958	GATCCTTAAGCTCCCACTGG	Cd3eap	2.8609	5.5276	4.16E-08	9.24E-07
1993	TGTCTGGTTCAAATAAAGTG	LOC115488278	1.3599	5.4792	4.27E-08	9.49E-07
1994	GGCGTTGAACCTGACCACGT	Zp3	1.6859	5.478	4.33E-08	9.61E-07
1996	AGACTGCCACCTTAGCAAAG	Ccdc138	1.5495	5.475	4.38E-08	9.72E-07
1995	CCCAGAAGAAACTTACCGGG	Mgst3	1.7379	5.4755	4.41E-08	9.77E-07
1997	GCATGTGGCGAAAGGTGGCG	Nat8f3	1.4935	5.4739	4.41E-08	9.77E-07
1998	CTAGTAGGATCAGGGACCGG	Fmod	1.622	5.4735	4.43E-08	9.81E-07
1991	CTGCTACGCACAAACCATGT	Sgsm1	2.3118	5.4892	4.45E-08	9.85E-07
1999	CTGGACCAGCATGTCAACGT	Pank4	1.6019	5.4702	4.51E-08	9.99E-07
1937	AAGAATATAAAGATCCACTG	Ugp2	3.289	5.5551	4.52E-08	9.99E-07
1938	CTAGAGCACTGAGAGATGCA	Olfr694	3.289	5.5551	4.52E-08	9.99E-07
2002	GGACCTGGTATCTCTATATG	Rasgrp4	1.2579	5.4682	4.55E-08	1.00E-06
[truncated: 42,156 more rows]
